# Supplementary material for: Endogenous Follistatin-like 1 guarantees the immunomodulatory properties of mesenchymal stem cells during liver fibrotic therapy
Source: Stem Cell Res Ther. 2022 Aug 5;13:403. doi: 10.1186/s13287-022-03042-4 (PMC9356430; doi:10.1186/s13287-022-03042-4)
Supplement: Supplementary file 2 — Additional file 2. Supplemental material 2. [file 13287_2022_3042_MOESM2_ESM.xls]

gene_id	siF1	siF2	siF3	NC1	NC2	NC3	sif	nc	log2FoldChange	pvalue	padj	gene_name	gene_chr	gene_start	gene_end	gene_strand	gene_length	gene_biotype	gene_description	tf_family
ENSG00000163430	4444.96518003111	5063.01728791468	5520.42793082048	75620.7038460622	81001.9110859617	76024.2793066085	5009.47013292209	77548.9647462108	-3.95224811219398	0	0	FSTL1	3	120392293	120451253	-	8727	protein_coding	follistatin like 1 [Source:HGNC Symbol;Acc:HGNC:3972]	-
ENSG00000128510	2918.44169626538	2765.50425874184	3078.80582609441	15479.3079287556	15580.7722971725	15090.4220429644	2920.91726036721	15383.5007562975	-2.39645114118615	7.72194346231213e-245	5.8632716709336e-241	CPA4	7	130293134	130324180	+	3958	protein_coding	carboxypeptidase A4 [Source:HGNC Symbol;Acc:HGNC:15740]	-
ENSG00000073712	2263.36270943711	2419.25776431132	2499.29821743614	9599.35880387495	10009.6759538174	9538.66104333627	2393.97289706152	9715.89860034286	-2.02084205121955	3.86164253238285e-166	1.9547634498922e-162	FERMT2	14	52857268	52952435	-	8510	protein_coding	fermitin family member 2 [Source:HGNC Symbol;Acc:HGNC:15767]	-
ENSG00000152332	1317.13750624071	1358.17979750811	1327.46608618403	5753.23394218944	6619.8299506004	5536.70391826532	1334.26112997762	5969.92260368505	-2.16192816364781	4.16919558537878e-136	1.58283510398906e-132	UHMK1	1	162497251	162529629	+	9246	protein_coding	U2AF homology motif kinase 1 [Source:HGNC Symbol;Acc:HGNC:19683]	-
ENSG00000117906	746.8099865059	872.317781129796	1073.87428903025	4592.74165754245	4356.72253367998	4637.5810597436	897.667352221983	4529.01508365534	-2.33377034068132	1.46796377199153e-100	4.45849956829268e-97	RCN2	15	76931619	76954392	+	10019	protein_coding	reticulocalbin 2 [Source:HGNC Symbol;Acc:HGNC:9935]	-
ENSG00000107984	2136.73404683864	1833.98949630618	1823.66375426109	6199.01613165714	5567.24424562422	5979.81231265641	1931.46243246864	5915.35756331259	-1.61472919142086	4.70897411074402e-77	1.19184134742931e-73	DKK1	10	52314296	52318042	+	2206	protein_coding	dickkopf WNT signaling pathway inhibitor 1 [Source:HGNC Symbol;Acc:HGNC:2891]	-
ENSG00000165410	1641.18723336277	1750.2201831375	1631.41004522755	4789.6515817245	5230.18569416799	4481.63271705742	1674.27248724261	4833.8233309833	-1.53019000006652	1.49693960821351e-73	2.97316711129269e-70	CFL2	14	34706769	34714823	-	7179	protein_coding	cofilin 2 [Source:HGNC Symbol;Acc:HGNC:1875]	-
ENSG00000167460	54823.2313725506	53995.4654201763	51789.487238228	23289.1566346242	22741.8219789684	24171.9931163584	53536.0613436517	23400.9905766503	1.193956595699	1.56626741013707e-73	2.97316711129269e-70	TPM4	19	16067021	16103005	+	8632	protein_coding	tropomyosin 4 [Source:HGNC Symbol;Acc:HGNC:12013]	-
ENSG00000134970	1358.01762566226	1569.27846669317	1561.83251243445	4233.56336991408	4702.44830503081	4234.26638038278	1496.37620159663	4390.09268510922	-1.55294198454499	1.09041600984161e-69	1.83989528060607e-66	TMED7	5	115613508	115632992	-	3894	protein_coding	transmembrane p24 trafficking protein 7 [Source:HGNC Symbol;Acc:HGNC:24253]	-
ENSG00000058091	1772.80127637849	1744.63556225959	1733.94535671211	589.818152526789	611.520514784878	603.358760323785	1750.4607317834	601.565809211818	1.54109219332343	2.01770772673143e-66	3.06409095381434e-63	CDK14	7	90466424	91210590	+	6841	protein_coding	cyclin dependent kinase 14 [Source:HGNC Symbol;Acc:HGNC:8883]	-
ENSG00000112210	384.871368212654	417.72964166779	428.451122989052	1342.81628851926	1374.2358655087	1312.1170901872	410.350710956499	1343.05641473838	-1.71050073352036	1.15514716545884e-64	1.59473316860526e-61	RAB23	6	57186992	57222314	-	4926	protein_coding	RAB23, member RAS oncogene family [Source:HGNC Symbol;Acc:HGNC:14263]	-
ENSG00000102218	259.239781697642	240.1386977502	282.887600435079	977.25666075536	1066.06804703443	961.502195596192	260.755359960974	1001.60896779533	-1.93907576862822	1.22660001903528e-61	1.55226232408915e-58	RP2	X	46836940	46882358	+	3803	protein_coding	RP2, ARL3 GTPase activating protein [Source:HGNC Symbol;Acc:HGNC:10274]	-
ENSG00000118523	4140.85697457811	4524.659835284	4183.80690611105	12604.9700077093	10286.0639660115	11254.0928128843	4283.10790532438	11381.7089288684	-1.41021944433563	5.65371222904651e-60	6.60440568540771e-57	CTGF	6	131948176	131951373	-	2339	protein_coding	connective tissue growth factor [Source:HGNC Symbol;Acc:HGNC:2500]	-
ENSG00000163110	2967.29842435455	2962.08291364433	3225.28484250092	7148.92419183166	8135.63040772071	7297.30693190175	3051.55539349993	7527.28717715137	-1.302327032768	6.74565681023726e-59	7.31711030859022e-56	PDLIM5	4	94451857	94668227	+	11090	protein_coding	PDZ and LIM domain 5 [Source:HGNC Symbol;Acc:HGNC:17468]	-
ENSG00000166197	2565.47676272321	2680.61802139758	2395.84741209904	972.698560658553	992.878190146787	972.25725371248	2547.31406540661	979.27800150594	1.37872397691621	1.5352349274256e-58	1.55427184052568e-55	NOLC1	10	102152176	102163871	+	3970	protein_coding	nucleolar and coiled-body phosphoprotein 1 [Source:HGNC Symbol;Acc:HGNC:15608]	-
ENSG00000089597	23998.6242526175	23280.0505916624	21907.7678912992	10348.71045979	10128.1279590434	11001.3489471515	23062.1475785264	10492.729121995	1.1361833185383	3.98972508915947e-57	3.78674782524849e-54	GANAB	11	62624826	62646726	-	5030	protein_coding	glucosidase II alpha subunit [Source:HGNC Symbol;Acc:HGNC:4138]	-
ENSG00000086062	12467.4393474897	12326.3752017265	12932.2661609901	6023.98508793976	5887.93138172401	6173.4033587496	12575.3602367354	6028.43994280446	1.06086500163288	4.00836465723336e-56	3.58064856969093e-53	B4GALT1	9	33104082	33167356	-	4901	protein_coding	beta-1,4-galactosyltransferase 1 [Source:HGNC Symbol;Acc:HGNC:924]	-
ENSG00000169429	4177.74878966585	4388.39508586295	5601.90688369661	13177.4673798682	14156.4591611618	13814.8721503726	4722.68358640847	13716.2662304675	-1.53786068066842	7.82005423289367e-54	6.59751908781796e-51	CXCL8	4	73740506	73743716	+	2274	protein_coding	C-X-C motif chemokine ligand 8 [Source:HGNC Symbol;Acc:HGNC:6025]	-
ENSG00000117899	2867.59081600931	2691.7872631534	2825.21402894063	1197.86870544081	1100.73692661278	1172.30133467545	2794.86403603445	1156.96898890968	1.27259237818265	1.38589944868478e-53	1.10769836988037e-50	MESD	15	80946289	80989878	-	7510	protein_coding	mesoderm development LRP chaperone [Source:HGNC Symbol;Acc:HGNC:13520]	-
ENSG00000180488	348.976629208365	373.052674644497	386.33840577218	1163.22714470507	1436.83245363628	1204.56650902431	369.455903208347	1268.20870245522	-1.77904599196691	2.11729571747569e-53	1.60766263827929e-50	MIGA1	1	77779624	77879539	+	10128	protein_coding	mitoguardin 1 [Source:HGNC Symbol;Acc:HGNC:24741]	-
ENSG00000120992	580.298280569338	642.231400959837	663.733043092015	1806.83087837418	1973.23706266806	1687.46861844567	628.754241540397	1822.51218649597	-1.53545977381794	8.94881134361832e-53	6.47126900305656e-50	LYPLA1	8	54046367	54102017	-	4694	protein_coding	lysophospholipase I [Source:HGNC Symbol;Acc:HGNC:6737]	-
ENSG00000130956	1019.01175728842	934.865534962406	945.705149674554	274.397625827764	273.498938895914	312.972191183995	966.527480641795	286.956251969225	1.75403489580018	9.74554049289865e-53	6.72708081477995e-50	HABP4	9	96450201	96491336	+	4056	protein_coding	hyaluronan binding protein 4 [Source:HGNC Symbol;Acc:HGNC:17062]	-
ENSG00000196083	366.923998710509	389.806537278231	409.225752085698	1248.91942652504	1511.94835938938	1200.2644857778	388.652096024813	1320.37742389741	-1.7642312250702	1.64412054973384e-51	1.08554846383731e-48	IL1RAP	3	190514051	190659750	+	11558	protein_coding	interleukin 1 receptor accessory protein [Source:HGNC Symbol;Acc:HGNC:5995]	-
ENSG00000122641	10246.950909641	9837.86813852912	9799.44619759576	19236.0940285437	21398.4028953071	20017.3141660362	9961.42174858864	20217.2703632957	-1.02115343335979	2.72603663835861e-47	1.72489968292141e-44	INHBA	7	41667168	41705834	-	8302	protein_coding	inhibin subunit beta A [Source:HGNC Symbol;Acc:HGNC:6066]	-
ENSG00000126947	692.967877999467	636.646780081925	739.719032852894	2244.40848766763	1750.77841870694	2085.40576874834	689.777896978095	2026.86422504097	-1.55395594474793	6.06443850205827e-46	3.68378252369028e-43	ARMCX1	X	101550531	101554700	+	2141	protein_coding	armadillo repeat containing X-linked 1 [Source:HGNC Symbol;Acc:HGNC:18073]	-
ENSG00000139505	626.163780408152	577.449798776062	689.366870963155	1664.61815535381	1985.75638029357	1717.58278117127	630.993483382456	1789.31910560622	-1.50218491862047	1.47933388535357e-45	8.64044783960744e-43	MTMR6	13	25246201	25288009	-	5779	protein_coding	myotubularin related protein 6 [Source:HGNC Symbol;Acc:HGNC:7453]	-
ENSG00000221955	2261.3685572702	2253.95298632513	2318.94592848562	4548.07227659374	4720.74576925272	4551.54059481329	2278.08915736032	4606.78621355325	-1.01580724239421	7.91185696256473e-45	4.44997999383363e-42	SLC12A8	3	125082636	125212864	-	5586	protein_coding	solute carrier family 12 member 8 [Source:HGNC Symbol;Acc:HGNC:15595]	-
ENSG00000117069	2068.93287316388	1978.0727149563	2209.08666618073	4419.53385386379	4449.17287922226	4352.57201966196	2085.36408476697	4407.09291758267	-1.07899211361245	1.16060444159154e-44	6.29393809573638e-42	ST6GALNAC5	1	76867441	77065711	+	4263	protein_coding	ST6 N-acetylgalactosaminide alpha-2,6-sialyltransferase 5 [Source:HGNC Symbol;Acc:HGNC:19342]	-
ENSG00000060491	1682.06735278432	1552.52460405943	1776.97356778152	553.353351752335	423.73075040212	593.679208019125	1670.52184154176	523.58777005786	1.67520325646	1.20192417210822e-44	6.29393809573638e-42	OGFR	20	62804835	62814000	+	4702	protein_coding	opioid growth factor receptor [Source:HGNC Symbol;Acc:HGNC:15768]	-
ENSG00000153317	2412.92412195498	2268.4730006077	1884.08634852878	5813.40086346729	6745.9861512883	5453.8899707699	2188.49449036382	6004.42566184183	-1.45661533045524	1.28669790178847e-44	6.51326477885323e-42	ASAP1	8	130052104	130443660	-	8280	protein_coding	ArfGAP with SH3 domain, ankyrin repeat and PH domain 1 [Source:HGNC Symbol;Acc:HGNC:2720]	-
ENSG00000169105	2019.07906899125	1965.78654902489	1993.03011698113	777.611876515226	563.369293148274	709.833835675041	1992.63191166576	683.605001779514	1.54326715934196	3.14673736131319e-44	1.5414952764162e-41	CHST14	15	40470998	40474571	+	3574	protein_coding	carbohydrate sulfotransferase 14 [Source:HGNC Symbol;Acc:HGNC:24464]	-
ENSG00000110422	916.31292069282	834.342359159997	795.564157857877	2160.53944588638	2359.40986019363	1997.21429219477	848.739812570231	2172.38786609159	-1.35643343422454	9.94059899648451e-44	4.71743551126918e-41	HIPK3	11	33256672	33357023	+	7958	protein_coding	homeodomain interacting protein kinase 3 [Source:HGNC Symbol;Acc:HGNC:4915]	-
ENSG00000137573	32326.2037016125	30790.248748278	33351.4410480581	15403.6434671486	16989.6770422596	16573.5445572006	32155.9644993162	16322.2883555363	0.978313688781403	4.70405337348985e-43	2.16471983423687e-40	SULF1	8	69466624	69660915	+	9404	protein_coding	sulfatase 1 [Source:HGNC Symbol;Acc:HGNC:20391]	-
ENSG00000165169	522.467867729095	597.554433936544	695.77532793094	1703.81781618635	1692.99695274302	1664.88299640146	605.265876532193	1687.23258844361	-1.47785669578264	1.60869995140154e-42	7.18521101823052e-40	DYNLT3	X	37836757	37847637	-	3186	protein_coding	dynein light chain Tctex-type 3 [Source:HGNC Symbol;Acc:HGNC:11694]	-
ENSG00000174695	2500.6668172988	2638.17490272545	3056.83397363343	6174.40239113438	7131.19592438114	6353.01282929162	2731.89189788589	6552.87038160238	-1.26184374931747	2.30532471041948e-42	1.00024745864086e-39	TMEM167A	5	83052846	83077863	-	4908	protein_coding	transmembrane protein 167A [Source:HGNC Symbol;Acc:HGNC:28330]	-
ENSG00000087448	1059.89187670998	1111.33955470441	1067.46583206247	2310.04512906164	2601.12899280938	2391.92492506256	1079.56575449229	2434.36634897786	-1.17341463332079	7.70016776738739e-42	3.24818743654291e-39	KLHL42	12	27780020	27803040	+	7622	protein_coding	kelch like family member 42 [Source:HGNC Symbol;Acc:HGNC:29252]	-
ENSG00000153561	759.771975590783	784.080771258792	774.507799249441	1774.92417769654	2018.49921100646	1781.03762405738	772.786848699672	1858.15367092013	-1.26597169306844	8.45589926124277e-42	3.47057530219548e-39	RMND5A	2	86720173	86778041	+	6804	protein_coding	required for meiotic nuclear division 5 homolog A [Source:HGNC Symbol;Acc:HGNC:25850]	-
ENSG00000122707	1584.35389660598	1502.26301615823	1522.4662767752	3249.01374900383	3348.43595260948	3082.39965612828	1536.3610631798	3226.61645258053	-1.07056326301251	2.02864818269574e-41	8.10711876379406e-39	RECK	9	36036433	36124451	+	6045	protein_coding	reversion inducing cysteine rich protein with kazal motifs [Source:HGNC Symbol;Acc:HGNC:11345]	-
ENSG00000180694	651.090682494463	677.972974578471	733.310575885109	1672.82273552807	1655.43899986647	1592.82410702233	687.458077652681	1640.36194747229	-1.25413446889111	2.80588600346799e-41	1.09256884227346e-38	TMEM64	8	90621995	90791632	-	5870	protein_coding	transmembrane protein 64 [Source:HGNC Symbol;Acc:HGNC:25441]	-
ENSG00000185963	1982.18725390351	1750.2201831375	1819.08628499839	765.760816263528	803.162376898565	796.949806416978	1850.49790734647	788.624333193024	1.2309867067507	5.8832735799495e-41	2.23358481462783e-38	BICD2	9	92711363	92764812	-	6427	protein_coding	BICD cargo adaptor 2 [Source:HGNC Symbol;Acc:HGNC:17208]	-
ENSG00000074695	6630.55595495893	6884.72061828945	7429.23261336786	13524.7946072449	14430.9211244904	13529.8631102909	6981.50306220541	13828.5262806754	-0.985929118065712	8.48801817645179e-41	3.14387912262431e-38	LMAN1	18	59327823	59359962	-	6767	protein_coding	lectin, mannose binding 1 [Source:HGNC Symbol;Acc:HGNC:6631]	-
ENSG00000101935	308.096509786813	294.867982353734	336.901737734981	930.764039767932	1009.24960550323	853.951614433307	313.288743291843	931.321753234824	-1.57050221814925	2.37049338750083e-40	8.57102680537801e-38	AMMECR1	X	110194186	110440233	-	6516	protein_coding	Alport syndrome, mental retardation, midface hypoplasia and elliptocytosis chromosomal region gene 1 [Source:HGNC Symbol;Acc:HGNC:467]	-
ENSG00000125249	733.847997421018	707.013003143612	715.000698834295	1619.94877440511	1757.51958973607	1612.18321163165	718.620566466308	1663.21719192427	-1.21062769461863	5.37150288331793e-40	1.89701494851316e-37	RAP2A	13	97434222	97469128	+	5570	protein_coding	RAP2A, member of RAS oncogene family [Source:HGNC Symbol;Acc:HGNC:9861]	-
ENSG00000134762	1801.71648279861	1764.74019742007	1654.29739154106	3653.77303760026	3874.24729288121	3450.22264370535	1740.25135725325	3659.41432472894	-1.07280897193643	6.84486604878234e-39	2.36241217765474e-36	DSC3	18	30990008	31042815	-	7056	protein_coding	desmocollin 3 [Source:HGNC Symbol;Acc:HGNC:3037]	-
ENSG00000145632	2510.63757813332	2546.5871203277	2307.96000225513	5044.90518714567	4805.49191933314	4706.41343168785	2455.06156690538	4852.27017938889	-0.983442314773724	6.29217752895444e-37	2.12340017677116e-34	PLK2	5	58453982	58460260	-	4768	protein_coding	polo like kinase 2 [Source:HGNC Symbol;Acc:HGNC:19699]	-
ENSG00000197136	3270.4095537241	3155.31079602007	2984.50995928272	1526.96353243025	1471.50133321464	1600.35264770373	3136.7434363423	1532.93917111621	1.03313503532091	8.74505375347176e-37	2.88700839783092e-34	PCNX3	11	65615773	65637439	+	7972	protein_coding	pecanex 3 [Source:HGNC Symbol;Acc:HGNC:18760]	-
ENSG00000169756	1941.30713448196	2260.65453137863	2307.04450840259	4692.10823965283	4974.02119506126	4452.59406014344	2169.66872475439	4706.24116495251	-1.1172017559529	9.20300306550291e-37	2.97354903303675e-34	LIMS1	2	108534355	108687246	+	7771	protein_coding	LIM zinc finger domain containing 1 [Source:HGNC Symbol;Acc:HGNC:6616]	-
ENSG00000141753	32406.9668643722	32252.3024941152	35627.3587654743	15862.1883368874	12685.9208523798	16080.9628954746	33428.8760413206	14876.3573615806	1.16812559186084	1.58173556571074e-36	5.00421589601734e-34	IGFBP4	17	40443461	40457731	+	2200	protein_coding	insulin like growth factor binding protein 4 [Source:HGNC Symbol;Acc:HGNC:5473]	-
ENSG00000152558	2934.39491360062	3020.16297077461	3218.87638553314	6011.2224076687	6346.33101170449	5716.31338880734	3057.81142330279	6024.62226939351	-0.97827076069849	1.85473090950548e-36	5.7481517534184e-34	TMEM123	11	102396332	102470384	-	4647	protein_coding	transmembrane protein 123 [Source:HGNC Symbol;Acc:HGNC:30138]	-
ENSG00000211456	834.552681849718	822.056193228591	882.536073849245	1937.19254114285	2184.13941343638	1815.4538100295	846.381649642518	1978.92858820291	-1.22509534522795	2.11275505624671e-36	6.41685965683251e-34	SACM1L	3	45689056	45745424	+	7352	protein_coding	SAC1 like phosphatidylinositide phosphatase [Source:HGNC Symbol;Acc:HGNC:17059]	-
ENSG00000112378	3162.72533671124	3339.60328499115	3480.70762735978	1530.6100125077	1617.88104698991	1710.05424048987	3327.67874968739	1619.51509999583	1.0395833134102	4.84272774273856e-36	1.44199340198486e-33	PERP	6	138088505	138107511	-	4290	protein_coding	PERP, TP53 apoptosis effector [Source:HGNC Symbol;Acc:HGNC:17637]	-
ENSG00000139874	747.807062589353	694.726837212206	585.000571773514	1742.10585699953	1586.10124070976	1813.30279840624	675.844823858358	1713.83663203851	-1.34342940388063	1.4302371526534e-35	4.17684257696048e-33	SSTR1	14	38207999	38213067	+	4295	protein_coding	somatostatin receptor 1 [Source:HGNC Symbol;Acc:HGNC:11330]	-
ENSG00000197930	4167.77802883133	4290.10575841171	4281.7647483329	2259.90602799677	2324.74098061527	2274.69479159502	4246.54951185865	2286.44726673569	0.893168291115175	4.08197091485365e-35	1.16960019458429e-32	ERO1A	14	52639916	52695900	-	7548	protein_coding	endoplasmic reticulum oxidoreductase 1 alpha [Source:HGNC Symbol;Acc:HGNC:13280]	-
ENSG00000134265	327.04095537241	394.274233980561	320.422848389249	934.410519845377	1009.24960550323	902.349375956605	347.24601258074	948.669833768405	-1.45301421919391	1.21238163738804e-34	3.40948658247681e-32	NAPG	18	10525905	10552761	+	5586	protein_coding	NSF attachment protein gamma [Source:HGNC Symbol;Acc:HGNC:7642]	-
ENSG00000139163	1075.84509404522	1252.07200082779	1170.00114354703	2635.49347597364	2942.03964199654	2428.49212265794	1165.97274614001	2668.67508020938	-1.19533987632915	1.37491247257342e-34	3.79625832881816e-32	ETNK1	12	22625075	22690665	+	8191	protein_coding	ethanolamine kinase 1 [Source:HGNC Symbol;Acc:HGNC:24649]	-
ENSG00000105887	3922.49731230202	3854.5053299346	3994.29967863512	6948.36778757216	7436.47466955721	7028.43047899453	3923.76744029058	7137.75764537464	-0.863117838292909	2.08924607134211e-34	5.66558764989307e-32	MTPN	7	135926761	135977353	-	3775	protein_coding	myotrophin [Source:HGNC Symbol;Acc:HGNC:15667]	-
ENSG00000129128	3034.10252194587	3053.67069604208	3052.25650437073	5366.70705398023	5815.7045492691	5642.10348780495	3046.67657411956	5608.17169701809	-0.88023163544569	3.65925051712624e-34	9.74901374615422e-32	SPCS3	4	176319964	176332245	+	6831	protein_coding	signal peptidase complex subunit 3 [Source:HGNC Symbol;Acc:HGNC:26212]	-
ENSG00000134287	2504.65512163261	2382.3992665171	2195.35425839262	4460.55675473505	4652.37103452874	4670.9217399041	2360.80288218078	4594.61650972263	-0.960888976270992	7.43361155775332e-34	1.94632457096624e-31	ARF3	12	48935723	48957551	-	5002	protein_coding	ADP ribosylation factor 3 [Source:HGNC Symbol;Acc:HGNC:654]	-
ENSG00000137166	1505.58488601323	1417.37677881397	1419.93096529064	635.399153494856	605.742368188486	693.701248500608	1447.63087670595	644.947590061317	1.16743951443026	1.71865321027176e-33	4.42363858494694e-31	FOXP4	6	41546426	41602384	+	6170	protein_coding	forkhead box P4 [Source:HGNC Symbol;Acc:HGNC:20842]	Fork
ENSG00000125166	2192.57030751198	2265.12222808095	2137.67814568256	4021.15590540289	4088.03871694773	4057.88342727565	2198.4568937585	4055.69268320876	-0.883763701338116	2.15149797617474e-33	5.44544137769827e-31	GOT2	16	58707131	58734357	-	3766	protein_coding	glutamic-oxaloacetic transaminase 2 [Source:HGNC Symbol;Acc:HGNC:4433]	-
ENSG00000169715	1780.77788504611	1699.9585952363	1825.49474196618	882.44817874178	768.493497320209	825.988463330957	1768.74374074953	825.643379797649	1.09915189854314	1.98652008925738e-32	4.9454580451578e-30	MT1E	16	56625475	56627112	+	1052	protein_coding	metallothionein 1E [Source:HGNC Symbol;Acc:HGNC:7397]	-
ENSG00000012232	3646.30723718568	3378.69563113653	3118.17206175366	1730.25479674783	1679.51461068477	1659.50546734332	3381.05831002529	1689.75829159197	1.00030704180519	4.21774541649404e-32	1.03307551443353e-29	EXTL3	8	28600469	28755599	+	13220	protein_coding	exostosin like glycosyltransferase 3 [Source:HGNC Symbol;Acc:HGNC:3518]	-
ENSG00000247315	1688.04980928503	1626.24159964787	1737.60733212227	806.783717134789	839.757305342384	816.308911026297	1683.96624701839	820.94997783449	1.03688435233689	6.77978641258723e-32	1.63425137240555e-29	ZCCHC3	20	296968	300321	+	3354	protein_coding	zinc finger CCHC-type containing 3 [Source:HGNC Symbol;Acc:HGNC:16230]	-
ENSG00000172260	987.105322617946	999.647137146181	1066.55033820993	1989.15488224645	2186.06546230185	2049.91407696459	1017.76759932468	2075.04480717096	-1.02720408721266	1.01773796760218e-31	2.41490137125105e-29	NEGR1	1	71395940	72282734	-	13406	protein_coding	neuronal growth regulator 1 [Source:HGNC Symbol;Acc:HGNC:17302]	-
ENSG00000114450	1295.20183240476	1331.37361729413	1348.52244479247	2506.04343322433	2879.44305386896	2596.27102927204	1325.03263149712	2660.58583878844	-1.00564697826289	2.64261239687608e-31	6.17395567060926e-29	GNB4	3	179396089	179451590	-	7035	protein_coding	G protein subunit beta 4 [Source:HGNC Symbol;Acc:HGNC:20731]	-
ENSG00000186340	14442.647068809	13804.065886022	14549.028304577	24004.7783498229	24716.9850905019	23742.8662975185	14265.2470864693	24154.8765792811	-0.759760275491223	3.01646626819183e-31	6.8664707795664e-29	THBS2	6	169215780	169254044	-	6412	protein_coding	thrombospondin 2 [Source:HGNC Symbol;Acc:HGNC:11786]	-
ENSG00000154978	4285.43300667872	4104.69634526504	4065.70819913329	2310.04512906164	2232.29063507299	2327.39457636483	4151.94585035902	2289.91011349982	0.858557593278414	3.02945833156163e-31	6.8664707795664e-29	VOPP1	7	55436056	55572988	-	5364	protein_coding	VOPP1, WBP1/VOPP1 family member [Source:HGNC Symbol;Acc:HGNC:34518]	-
ENSG00000100697	1777.78665679575	1741.28478973284	1555.42405546667	3568.99237579966	4368.27882687277	3428.71252747277	1691.49850066509	3788.66124338173	-1.16389863368075	2.14647575942736e-30	4.79358542392116e-28	DICER1	14	95086228	95158010	-	12294	protein_coding	dicer 1, ribonuclease III [Source:HGNC Symbol;Acc:HGNC:17098]	-
ENSG00000171307	2130.75159033793	2087.53128416337	2251.19938339761	1021.92604170407	909.095064499095	1110.9975034126	2156.4940859663	1014.00620320525	1.08960229602372	2.26858362378831e-30	4.99285665374626e-28	ZDHHC16	10	97446131	97457370	+	3078	protein_coding	zinc finger DHHC-type containing 16 [Source:HGNC Symbol;Acc:HGNC:20714]	-
ENSG00000171867	9516.09414047038	9731.7603418488	10522.6863411029	17735.5674766749	17572.3068240625	16824.1374113101	9923.51360780737	17377.3372373492	-0.808223419666784	4.26308953574112e-30	9.24846824139494e-28	PRNP	20	4686236	4701590	+	2851	protein_coding	prion protein [Source:HGNC Symbol;Acc:HGNC:9449]	-
ENSG00000183283	2747.94168599501	2935.27673343035	3141.05940806718	5394.96727458043	5587.4677587116	5336.65983730235	2941.42594249751	5439.69829019813	-0.886832004246493	5.01282987589629e-30	1.0721807675403e-27	DAZAP2	12	51238292	51271362	+	5731	protein_coding	DAZ associated protein 2 [Source:HGNC Symbol;Acc:HGNC:2684]	-
ENSG00000137033	1820.66092838421	2029.45122703308	2103.80487313855	3789.6044204851	4275.82848133049	3816.97012547079	1984.63900951862	3960.80100909546	-0.996860267276295	5.80554447501648e-30	1.22448608885556e-27	IL33	9	6215786	6257983	+	3253	protein_coding	interleukin 33 [Source:HGNC Symbol;Acc:HGNC:16028]	-
ENSG00000156671	924.28952936044	895.773188817025	861.479715240808	1842.38405912928	2141.76633839617	1786.41515311552	893.847477806091	1923.52185021366	-1.10611379644127	1.01995254456681e-29	2.12178073175226e-27	SAMD8	10	75099586	75182123	+	7348	protein_coding	sterile alpha motif domain containing 8 [Source:HGNC Symbol;Acc:HGNC:26320]	-
ENSG00000134108	1889.45917814243	2085.2974358122	2400.42488136174	4385.80391314742	4937.42626661744	4305.24976395029	2125.06049843879	4542.82664790505	-1.09573310362568	2.46481091694348e-29	5.05819170063564e-27	ARL8B	3	5122220	5180912	+	3576	protein_coding	ADP ribosylation factor like GTPase 8B [Source:HGNC Symbol;Acc:HGNC:25564]	-
ENSG00000099875	4209.65522433633	4119.21635954761	4145.35616430434	2137.74894540235	1707.442319234	2152.08712906933	4158.07591606276	1999.09279790189	1.05676962818036	3.72160925576244e-29	7.53551442106779e-27	MKNK2	19	2037465	2051244	-	5221	protein_coding	MAP kinase interacting serine/threonine kinase 2 [Source:HGNC Symbol;Acc:HGNC:7111]	-
ENSG00000118579	1038.95327895747	1129.21034151373	1076.62077058788	2068.46582393089	2201.47385322556	2045.61205371807	1081.59479701969	2105.18391029151	-0.961334278246082	4.52008507853791e-29	9.03184368456272e-27	MED28	4	17614631	17634105	+	10982	protein_coding	mediator complex subunit 28 [Source:HGNC Symbol;Acc:HGNC:24628]	-
ENSG00000105778	1268.28077815154	1215.21350303357	1198.38145297579	2357.44937006843	2665.65162980243	2312.33749500203	1227.29191138697	2445.14616495763	-0.994645356927909	5.23358876596049e-29	1.03217245454384e-26	AVL9	7	32495426	32588721	+	14757	protein_coding	AVL9 cell migration associated [Source:HGNC Symbol;Acc:HGNC:28994]	-
ENSG00000185883	88.7397714272699	86.003161519839	104.366299189641	454.89838966131	305.278745176073	453.863452507375	93.03641071225	404.680195781586	-2.11732113424612	1.81043502365676e-28	3.52477772682711e-26	ATP6V0C	16	2513870	2520218	+	1498	protein_coding	ATPase H+ transporting V0 subunit c [Source:HGNC Symbol;Acc:HGNC:855]	-
ENSG00000136238	10599.9158431832	11395.9773634665	11682.617052272	6539.96201889828	6647.75765914963	6359.46586416139	11226.1700863072	6515.72851406977	0.784827491278357	2.49614412826765e-28	4.79828414327501e-26	RAC1	7	6374523	6403977	+	3114	protein_coding	Rac family small GTPase 1 [Source:HGNC Symbol;Acc:HGNC:9801]	-
ENSG00000164930	2911.46216368121	3141.90770591308	3227.115830206	5842.57270408685	6282.77139914417	5390.4351278838	3093.49523326677	5838.59307703827	-0.916476628333704	2.76494340728355e-28	5.248553822876e-26	FZD6	8	103298433	103332866	+	4065	protein_coding	frizzled class receptor 6 [Source:HGNC Symbol;Acc:HGNC:4044]	-
ENSG00000110321	22477.086149269	22760.6808500166	23645.3752234215	37142.1344488392	39304.8791975276	37246.9172683303	22961.047407569	37897.9769715657	-0.722912829334683	4.62830135938786e-28	8.67720795600791e-26	EIF4G2	11	10797050	10809110	-	8655	protein_coding	eukaryotic translation initiation factor 4 gamma 2 [Source:HGNC Symbol;Acc:HGNC:3297]	-
ENSG00000090054	1303.17844107238	1398.38906782907	1592.0438095683	2827.84530005889	3001.74715682593	2805.99466253967	1431.20377282325	2878.52903980816	-1.00751454866389	5.97232930877252e-28	1.10604625467097e-25	SPTLC1	9	92000087	92115384	-	6484	protein_coding	serine palmitoyltransferase long chain base subunit 1 [Source:HGNC Symbol;Acc:HGNC:11277]	-
ENSG00000187239	2283.30423110616	2237.1991236914	2233.80500019933	1184.19440515039	1274.08132450456	1134.65863126844	2251.4361183323	1197.64478697446	0.910254880308095	5.51490775907931e-27	1.00902878589612e-24	FNBP1	9	129887187	130043194	-	6600	protein_coding	formin binding protein 1 [Source:HGNC Symbol;Acc:HGNC:17069]	-
ENSG00000071564	4072.05872481989	4014.22548704288	3869.79251468958	2256.25954791933	1983.83033142811	2260.71321604384	3985.35890885078	2166.93436513043	0.879092973864311	5.59704664666491e-27	1.01186607590778e-24	TCF3	19	1609290	1652605	-	6080	protein_coding	transcription factor 3 [Source:HGNC Symbol;Acc:HGNC:11633]	bHLH
ENSG00000204160	1485.64336434418	1426.31217221863	1494.08596734644	764.849196244167	672.191054047	741.023504212278	1468.68050130308	726.021251501148	1.01664609176567	6.93389507485127e-27	1.23880153654931e-24	ZDHHC18	1	26826710	26857602	+	5436	protein_coding	zinc finger DHHC-type containing 18 [Source:HGNC Symbol;Acc:HGNC:20712]	-
ENSG00000069011	8566.87770902363	8257.42043008013	9266.62877541707	4334.75319206319	3460.14678680641	4619.29746094591	8696.97563817361	4138.06581327184	1.07181560949625	7.03912645122235e-27	1.24297877079375e-24	PITX1	5	135027735	135034813	-	3511	protein_coding	paired like homeodomain 1 [Source:HGNC Symbol;Acc:HGNC:9004]	Homeobox
ENSG00000163069	2906.47678326395	2915.17209826987	3200.56650848232	5312.92147283791	5610.58034509717	5153.82384932545	3007.40513000538	5359.10855575351	-0.833232692247356	8.97724903797819e-27	1.56699429759468e-24	SGCB	4	52020706	52038482	-	4541	protein_coding	sarcoglycan beta [Source:HGNC Symbol;Acc:HGNC:10806]	-
ENSG00000153395	3089.93878261921	2950.9136718885	2822.46754738301	1575.2793934564	1651.58690213554	1662.7319847782	2954.44000063024	1629.86609345671	0.858250480722157	1.07500960811943e-26	1.85512453510246e-24	LPCAT1	5	1456480	1523977	-	6494	protein_coding	lysophosphatidylcholine acyltransferase 1 [Source:HGNC Symbol;Acc:HGNC:25718]	-
ENSG00000066557	259.239781697642	300.452603231645	294.789020518109	699.21255485015	764.641399589281	667.889109021516	284.827135149132	710.581021153649	-1.31979158813149	1.5041794746175e-26	2.56656960691476e-24	LRRC40	1	70144805	70205620	-	2884	protein_coding	leucine rich repeat containing 40 [Source:HGNC Symbol;Acc:HGNC:26004]	-
ENSG00000204116	239.298260028593	266.944877964176	261.831241826643	688.273114617814	930.281602019201	649.605510223825	256.024793273137	756.053408953613	-1.56304110816014	2.59651494291968e-26	4.38118621368648e-24	CHIC1	X	73563200	73687102	+	6939	protein_coding	cysteine rich hydrophobic domain 1 [Source:HGNC Symbol;Acc:HGNC:1934]	-
ENSG00000110987	664.052671579345	609.840599867949	587.747053331136	247.960645266285	250.386352510344	244.139819239749	620.546774926144	247.495605672126	1.32570815340889	2.76713672059486e-26	4.61777343285204e-24	BCL7A	12	122019422	122062044	+	6565	protein_coding	BCL tumor suppressor 7A [Source:HGNC Symbol;Acc:HGNC:1004]	-
ENSG00000132356	1081.82755054593	1192.87501952192	1155.35324190638	2236.20390749338	2625.20460362768	2148.86061163444	1143.35193732474	2336.75637425183	-1.03170000389133	4.47278869214462e-26	7.3830183781422e-24	PRKAA1	5	40759379	40798374	-	6563	protein_coding	protein kinase AMP-activated catalytic subunit alpha 1 [Source:HGNC Symbol;Acc:HGNC:9376]	-
ENSG00000223749	1874.50303689064	2174.65136985879	2004.93153706416	1064.77218261405	905.242966768167	1004.52242806135	2018.02864793786	991.51252581452	1.02472458818127	5.39823428294797e-26	8.81479417428472e-24	MIR503HG	X	134543337	134546632	-	1678	lincRNA	MIR503 host gene [Source:HGNC Symbol;Acc:HGNC:28258]	-
ENSG00000181588	3213.57621696731	3148.60925096657	3293.94688144148	1642.73927488914	1400.23752519246	1796.09470542018	3218.71078312512	1613.02383516726	0.997344198505421	1.13463414903766e-25	1.83303767949851e-23	MEX3D	19	1554669	1568058	-	2850	protein_coding	mex-3 RNA binding family member D [Source:HGNC Symbol;Acc:HGNC:16734]	-
ENSG00000056586	1458.72231009096	1543.58921065477	1463.8746702126	2715.71603767744	3168.35038368858	2696.29306975353	1488.72873031944	2860.11983037318	-0.942416140120007	1.28517733090426e-25	2.05438978390653e-23	RC3H2	9	122844556	122905341	-	11545	protein_coding	ring finger and CCCH-type domains 2 [Source:HGNC Symbol;Acc:HGNC:21461]	-
ENSG00000177425	1467.69599484204	1476.57376011983	1534.36769685823	2558.91739434729	2715.7289003045	2645.74429660697	1492.8791506067	2640.13019708625	-0.822188473987183	3.44913442636322e-25	5.45609952070332e-23	PAWR	12	79574979	79691097	-	11668	protein_coding	pro-apoptotic WT1 regulator [Source:HGNC Symbol;Acc:HGNC:8614]	-
ENSG00000110906	2529.58202371892	2578.97792141959	2493.8052543209	4215.33096952685	4246.93774834853	4223.51132226649	2534.12173315313	4228.59334671396	-0.738863388464513	4.51489708179404e-25	7.06837392619838e-23	KCTD10	12	109448656	109477544	-	9865	protein_coding	potassium channel tetramerization domain containing 10 [Source:HGNC Symbol;Acc:HGNC:23236]	-
ENSG00000106771	2179.6083184271	2180.2359907367	1977.46672148793	3896.26396275038	4358.64858254545	3671.77684090089	2112.43701021724	3975.56312873224	-0.912776611894539	4.96561441392495e-25	7.69467556019024e-23	TMEM245	9	109015152	109119945	-	9484	protein_coding	transmembrane protein 245 [Source:HGNC Symbol;Acc:HGNC:1363]	-
ENSG00000148468	2528.58494763547	2529.83325769397	2299.72055758226	1308.17472778353	1384.82913426875	1341.15574710118	2452.71292097057	1344.71986971782	0.866796021312883	6.09869248813028e-25	9.3550246590653e-23	FAM171A1	10	15211643	15371062	-	3955	protein_coding	family with sequence similarity 171 member A1 [Source:HGNC Symbol;Acc:HGNC:23522]	-
ENSG00000116237	5500.86875240728	5289.75289555789	5209.16002095664	3100.41968584793	2746.54568215193	3170.59113268185	5333.26055630727	3005.8521668939	0.827378337205664	6.463941085377e-25	9.81614093225351e-23	ICMT	1	6221193	6235972	-	4910	protein_coding	isoprenylcysteine carboxyl methyltransferase [Source:HGNC Symbol;Acc:HGNC:5350]	-
ENSG00000091409	1888.46210205898	1744.63556225959	1308.24071528068	710.151995082487	675.080127345197	593.679208019125	1647.11279319975	659.637110148936	1.31868796849322	9.20562729188306e-25	1.38412530747065e-22	ITGA6	2	172427354	172506282	+	6533	protein_coding	integrin subunit alpha 6 [Source:HGNC Symbol;Acc:HGNC:6142]	-
ENSG00000048392	1310.15797365655	1379.40135684417	1416.26898988048	2578.06141475388	2727.28519349728	2360.73525652533	1368.60944012707	2555.36062159216	-0.901011335659697	9.51572127498988e-25	1.4167229733529e-22	RRM2B	8	102204502	102239118	-	5548	protein_coding	ribonucleotide reductase regulatory TP53 inducible subunit M2B [Source:HGNC Symbol;Acc:HGNC:17296]	-
ENSG00000083312	8184.99756906133	8408.20519378374	8515.00832248115	14304.2297237988	16581.3546827812	13827.7782201121	8369.40369510874	14904.4542088974	-0.832577534191028	1.45165941336152e-24	2.14028153896195e-22	TNPO1	5	72816312	72916733	+	11977	protein_coding	transportin 1 [Source:HGNC Symbol;Acc:HGNC:6401]	-
ENSG00000139211	2847.64929434026	2736.4642301767	3183.17212528405	5201.70383047583	5035.65475875611	5343.11287217213	2922.42854993367	5193.49048713469	-0.828964637584355	1.49697986894475e-24	2.18587848940336e-22	AMIGO2	12	47075707	47079951	-	3956	protein_coding	adhesion molecule with Ig like domain 2 [Source:HGNC Symbol;Acc:HGNC:24073]	-
ENSG00000125538	4162.79264841406	4492.26903419211	4745.92013157104	7546.3905202732	7512.55359974305	7687.71554152302	4466.99393805907	7582.21988717976	-0.763170607276844	2.4696498824691e-24	3.57181934430245e-22	IL1B	2	112829751	112836903	-	3096	protein_coding	interleukin 1 beta [Source:HGNC Symbol;Acc:HGNC:5992]	-
ENSG00000112144	527.453248146357	483.628168027147	542.887854556641	1105.79508348531	1155.62931927851	1012.05096874275	517.989756910048	1091.15845716886	-1.07410293115299	2.83900907139305e-24	4.06728224133726e-22	ICK	6	53001279	53061802	-	6259	protein_coding	intestinal cell kinase [Source:HGNC Symbol;Acc:HGNC:21219]	-
ENSG00000172403	1137.66381121927	981.776350336864	1008.87422549986	1939.92740120094	1978.05218483172	1981.08170502034	1042.771462352	1966.35376368433	-0.914713708794251	3.01512832289461e-24	4.27922791696052e-22	SYNPO2	4	118850688	119061247	+	14034	protein_coding	synaptopodin 2 [Source:HGNC Symbol;Acc:HGNC:17732]	-
ENSG00000124145	3957.39497522286	4197.40105183838	4209.44073398219	2482.34131272094	2345.92751813538	2459.68179119518	4121.41225368114	2429.31687401716	0.762587675175061	3.1458591295381e-24	4.42342747603385e-22	SDC4	20	45325288	45348424	-	2613	protein_coding	syndecan 4 [Source:HGNC Symbol;Acc:HGNC:10661]	-
ENSG00000185129	1028.98251812295	1009.69945472642	920.986815655955	1884.3185800199	2221.69736631294	1847.71898437836	986.556262835109	1984.57831023707	-1.00908114699672	4.69882991437995e-24	6.54646156695174e-22	PURA	5	140107777	140125619	+	12185	protein_coding	purine rich element binding protein A [Source:HGNC Symbol;Acc:HGNC:9701]	Others
ENSG00000148677	95.7193040114372	122.861659314056	88.8029036964489	440.312469351529	326.465282696179	347.388377156119	102.461289007314	371.388709734609	-1.86465517097369	5.15382207190719e-24	7.11508563490751e-22	ANKRD1	10	90912096	90921276	-	1979	protein_coding	ankyrin repeat domain 1 [Source:HGNC Symbol;Acc:HGNC:15819]	-
ENSG00000172954	117.654977847392	111.692417558232	102.53531148456	330.918067028168	349.577869081749	351.690400402634	110.627568963395	344.06211217085	-1.6380051045775	7.63871648976021e-24	1.04505899651801e-21	LCLAT1	2	30447226	30644225	+	7517	protein_coding	lysocardiolipin acyltransferase 1 [Source:HGNC Symbol;Acc:HGNC:26756]	-
ENSG00000090905	2610.34518647857	2281.87609071469	2115.70629322158	4409.50603365082	5172.40422820407	4331.06190342938	2335.97585680495	4637.65738842809	-0.98958963634335	8.08343535844285e-24	1.09602722636887e-21	TNRC6A	16	24610209	24827632	+	12924	protein_coding	trinucleotide repeat containing 6A [Source:HGNC Symbol;Acc:HGNC:11969]	-
ENSG00000167110	4278.45347409455	3836.63454312529	3639.08806384932	2215.23664704806	2019.4622354392	2191.8808440996	3918.05869368972	2142.19324219562	0.871006363020686	9.08652424923673e-24	1.22113236503459e-21	GOLGA2	9	128255829	128275995	-	6961	protein_coding	golgin A2 [Source:HGNC Symbol;Acc:HGNC:4425]	-
ENSG00000101057	1103.76322438188	1059.96104262763	815.705022613773	422.991688983663	348.614844649017	409.767714230592	993.143096541095	393.791415954424	1.33370748934316	1.0053954918512e-23	1.3392926262502e-21	MYBL2	20	43667019	43716496	+	2777	protein_coding	MYB proto-oncogene like 2 [Source:HGNC Symbol;Acc:HGNC:7548]	MYB
ENSG00000196642	4285.43300667872	4121.45020789878	3966.8348630589	2243.49686764827	1885.60183928944	2369.33930301836	4124.57269254547	2166.14600331869	0.929360996038765	1.12673503701615e-23	1.48787811061976e-21	RABL6	9	136807943	136841187	+	10178	protein_coding	RAB, member RAS oncogene family like 6 [Source:HGNC Symbol;Acc:HGNC:24703]	-
ENSG00000010404	2126.76328600412	2173.5344456832	2168.80493666894	3548.02511535435	3856.91285309203	3594.34042246362	2156.36755611876	3666.42613030333	-0.765812541159417	1.29878417890737e-23	1.70028763283511e-21	IDS	X	149476990	149521096	-	9292	protein_coding	iduronate 2-sulfatase [Source:HGNC Symbol;Acc:HGNC:5389]	-
ENSG00000196182	2076.9094818315	2014.93121275051	1878.59338541354	1113.0880436402	1050.65965611071	1105.61997435446	1990.14469333185	1089.78922470179	0.868582330415891	1.6497427353032e-23	2.141281468232e-21	STK40	1	36339624	36385896	-	5590	protein_coding	serine/threonine kinase 40 [Source:HGNC Symbol;Acc:HGNC:21373]	-
ENSG00000113594	510.502954727665	476.926622973653	472.394827911007	1020.10280166534	1253.85781141718	995.918381568315	486.608135204108	1089.95966488361	-1.16375391351839	1.73067957947257e-23	2.22729661812462e-21	LIFR	5	38474963	38608354	-	11864	protein_coding	LIF receptor alpha [Source:HGNC Symbol;Acc:HGNC:6597]	-
ENSG00000133657	5105.02954727665	5197.04818898456	4701.97642664909	8750.64056584954	10583.6385157257	8645.99121968433	5001.35138763677	9326.75676708652	-0.899258166164226	1.90417948408975e-23	2.42998904583083e-21	ATP13A3	3	194402672	194498364	-	13254	protein_coding	ATPase 13A3 [Source:HGNC Symbol;Acc:HGNC:24113]	-
ENSG00000101255	4798.92718965674	4921.16791761572	5128.59656193306	2941.79780247906	2682.98606959161	3035.07740041661	4949.56388973517	2886.62042416243	0.778176858981333	3.80387147961135e-23	4.81379935744817e-21	TRIB3	20	362835	397559	+	3434	protein_coding	tribbles pseudokinase 3 [Source:HGNC Symbol;Acc:HGNC:16228]	-
ENSG00000131899	1717.96209178861	1529.0691963722	1520.63528907012	3087.65700557687	2708.98772927537	2989.9061563282	1589.22219241031	2928.85029706015	-0.881979549699409	4.10913543660059e-23	5.15713477191872e-21	LLGL1	17	18225587	18244875	+	6638	protein_coding	LLGL1, scribble cell polarity complex component [Source:HGNC Symbol;Acc:HGNC:6628]	-
ENSG00000153560	4661.3306901403	4546.99831879564	4307.39857620404	2571.68007461835	2796.622952654	2515.60809339988	4505.24252838	2627.97037355741	0.777392728915706	4.71759325818156e-23	5.8722435425201e-21	UBP1	3	33388336	33441371	-	9760	protein_coding	upstream binding protein 1 [Source:HGNC Symbol;Acc:HGNC:12507]	CP2
ENSG00000138685	3822.78970395677	3969.54852001958	4296.41264997355	6589.18949994379	7401.80578997886	6855.27404332229	4029.58362464997	6948.75644441498	-0.785920639534766	6.1246792002196e-23	7.56173807597844e-21	FGF2	4	122826708	122898236	+	6775	protein_coding	fibroblast growth factor 2 [Source:HGNC Symbol;Acc:HGNC:3676]	-
ENSG00000117298	13777.5973211462	12926.1634840142	11707.3353862906	7743.30044445525	7320.91173762936	7441.42471066001	12803.6987304837	7501.87896424821	0.771130103543044	7.01649122198442e-23	8.59293836266576e-21	ECE1	1	21217247	21345572	-	7333	protein_coding	endothelin converting enzyme 1 [Source:HGNC Symbol;Acc:HGNC:3146]	-
ENSG00000179195	1983.18432998696	1869.73106992481	2026.90338952513	963.58236046494	1132.51673289294	1037.86310822184	1959.93959647897	1044.65406719324	0.90836425886914	9.70531249366084e-23	1.17907900422987e-20	ZNF664	12	123971845	124015439	+	6340	protein_coding	zinc finger protein 664 [Source:HGNC Symbol;Acc:HGNC:25406]	zf-C2H2
ENSG00000164938	1163.58778938903	1153.78267337654	1241.4096640452	2155.98134578958	2708.02470484264	2215.54197195543	1186.26004227026	2359.84934086255	-0.991964785775736	1.16341620058592e-22	1.40219352556332e-20	TP53INP1	8	94925972	94949411	-	5676	protein_coding	tumor protein p53 inducible nuclear protein 1 [Source:HGNC Symbol;Acc:HGNC:18022]	-
ENSG00000122557	406.807042048608	373.052674644497	384.507418067098	804.960477096066	805.088425764029	829.214980765843	388.122378253401	813.087961208646	-1.06619281733513	1.29397342299328e-22	1.54726617335243e-20	HERPUD2	7	35632659	35695571	-	3246	protein_coding	HERPUD family member 2 [Source:HGNC Symbol;Acc:HGNC:21915]	-
ENSG00000091972	862.470812186387	819.822344877427	931.057248033902	1639.0927948117	1606.32475379713	1593.89961283396	871.116801699239	1613.10572048093	-0.887900690673367	1.9574179428471e-22	2.32229288125594e-20	CD200	3	112332347	112362812	+	2991	protein_coding	CD200 molecule [Source:HGNC Symbol;Acc:HGNC:7203]	-
ENSG00000110092	19776.0070391963	18492.9135751166	16386.4244666262	32543.0114511612	31959.8918490799	29691.4889416377	18218.448360313	31398.1307472929	-0.78535818805151	1.09948050629808e-21	1.29431867973974e-19	CCND1	11	69641087	69654474	+	4830	protein_coding	cyclin D1 [Source:HGNC Symbol;Acc:HGNC:1582]	-
ENSG00000103495	3916.5148558013	3645.64050910071	3922.89115813694	2123.16302509257	1655.43899986647	2142.40757676467	3828.34884101299	1973.66986724123	0.956165702701134	1.27240764376912e-21	1.48636788294446e-19	MAZ	16	29806106	29811164	+	3504	protein_coding	MYC associated zinc finger protein [Source:HGNC Symbol;Acc:HGNC:6914]	zf-C2H2
ENSG00000102531	2051.98257974518	2084.18051163662	1985.7061661608	3325.58983063018	3698.01382169123	3366.3331903983	2040.62308584753	3463.31228090657	-0.763413612525595	1.36391594545546e-21	1.58110133951806e-19	FNDC3A	13	48975912	49209779	+	7698	protein_coding	fibronectin type III domain containing 3A [Source:HGNC Symbol;Acc:HGNC:20296]	-
ENSG00000117152	2149.69603592353	2042.85431714007	1663.45233006647	4225.35878973983	3650.82562448736	3665.32380603112	1952.00089437669	3847.16940675277	-0.979579696313235	1.5901400249177e-21	1.82938381957577e-19	RGS4	1	163068775	163076802	+	4836	protein_coding	regulator of G protein signaling 4 [Source:HGNC Symbol;Acc:HGNC:10000]	-
ENSG00000015676	2644.24577331595	2488.50706319742	2554.22784858858	1456.76879093943	1315.49137511204	1544.42634549903	2562.32689503398	1438.89550385016	0.833047832286971	1.75645075661706e-21	2.00552339774336e-19	NUDCD3	7	44379121	44490880	-	10113	protein_coding	NudC domain containing 3 [Source:HGNC Symbol;Acc:HGNC:22208]	-
ENSG00000122034	2505.65219771606	2641.5256752522	2589.01661498513	1514.20085215919	1553.35840999686	1549.80387455717	2578.73149598446	1539.12104557108	0.744554617658219	1.97658463587153e-21	2.24003091644366e-19	GTF3A	13	27424544	27435823	+	3001	protein_coding	general transcription factor IIIA [Source:HGNC Symbol;Acc:HGNC:4662]	zf-C2H2
ENSG00000122958	1094.78953963081	1298.98281620224	1409.86053291269	2411.23495121075	2539.49542911453	2369.33930301836	1267.87762958192	2440.02322778121	-0.944226092157483	2.01628820900097e-21	2.26810020310287e-19	VPS26A	10	69123512	69172861	+	3565	protein_coding	VPS26, retromer complex component A [Source:HGNC Symbol;Acc:HGNC:12711]	-
ENSG00000177283	5220.69037295714	5247.30977688576	5254.01921973114	3168.79118730003	2520.23494045988	3012.49177837241	5240.67312319135	2900.50596871077	0.853435563433469	2.08704879404773e-21	2.33043551370653e-19	FZD8	10	35638249	35642278	-	4030	protein_coding	frizzled class receptor 8 [Source:HGNC Symbol;Acc:HGNC:4046]	-
ENSG00000175582	2464.77207829451	2428.19315771597	2574.36871334448	4100.46684708732	4520.43668724444	4004.10813669421	2489.11131645165	4208.33722367532	-0.757487493195426	2.44534359013357e-21	2.71058304815827e-19	RAB6A	11	73675638	73761137	-	4896	protein_coding	RAB6A, member RAS oncogene family [Source:HGNC Symbol;Acc:HGNC:9786]	-
ENSG00000157617	1849.57613480433	1755.80480401541	1570.98745095986	812.253437250957	947.616041808379	914.179939884522	1725.45612992654	891.349806314619	0.953073557377574	2.53362637309794e-21	2.78809058709169e-19	C2CD2	21	41885112	41953890	-	8602	protein_coding	C2 calcium dependent domain containing 2 [Source:HGNC Symbol;Acc:HGNC:1266]	-
ENSG00000242265	4753.06168981793	4694.43230997251	3726.97547369323	2028.35454307899	2459.56440119776	2032.70598397853	4391.48982449456	2173.54164275176	1.01428612218246	3.17895960441462e-21	3.47307054335542e-19	PEG10	7	94656325	94669695	+	6689	protein_coding	paternally expressed 10 [Source:HGNC Symbol;Acc:HGNC:14005]	-
ENSG00000089685	1473.67845134275	1498.91224363148	1234.08571322488	649.073453785277	564.332317581006	737.796986777391	1402.2254693997	650.400919381225	1.10874458599922	4.36093309475184e-21	4.73036642692153e-19	BIRC5	17	78214186	78225636	+	3815	protein_coding	baculoviral IAP repeat containing 5 [Source:HGNC Symbol;Acc:HGNC:593]	-
ENSG00000162616	1341.06733224357	1331.37361729413	1685.42418252745	2674.69313680618	2851.51534531972	2859.76995312111	1452.62171068838	2795.32614508234	-0.94320749810405	4.68127079954028e-21	5.04182825261125e-19	DNAJB4	1	77979175	78017964	+	3783	protein_coding	DnaJ heat shock protein family (Hsp40) member B4 [Source:HGNC Symbol;Acc:HGNC:14886]	-
ENSG00000131323	3233.51773863636	2891.71669058264	2782.18581787122	1680.11569568296	1731.5179300523	1698.22367656195	2969.14008236341	1703.2857674324	0.801678896068886	5.01707124114476e-21	5.3654397090158e-19	TRAF3	14	102777476	102911500	+	8263	protein_coding	TNF receptor associated factor 3 [Source:HGNC Symbol;Acc:HGNC:12033]	-
ENSG00000143398	1724.94162437277	1710.01091281654	1662.53683621393	2776.79457897465	2935.29847096742	2765.12544169777	1699.16312446775	2825.73949721328	-0.734023179111459	5.28243780770714e-21	5.60972731103781e-19	PIP5K1A	1	151197949	151249536	+	5405	protein_coding	phosphatidylinositol-4-phosphate 5-kinase type 1 alpha [Source:HGNC Symbol;Acc:HGNC:8994]	-
ENSG00000107796	13644.9862020471	13292.5146136052	15452.6207370347	23994.7505296099	22670.5581709462	26214.3786526416	14130.0405175623	24293.2291177326	-0.781650489722155	5.60814357999682e-21	5.91425475040498e-19	ACTA2	10	88935074	88991339	-	2976	protein_coding	actin, alpha 2, smooth muscle, aorta [Source:HGNC Symbol;Acc:HGNC:130]	-
ENSG00000153162	818.599464514478	854.446994320479	952.113606642339	1573.45615341768	1607.28777822986	1758.45200201317	875.053355159099	1646.39864455357	-0.910643919446154	6.74570509288625e-21	7.0648467269359e-19	BMP6	6	7726797	7881422	+	2780	protein_coding	bone morphogenetic protein 6 [Source:HGNC Symbol;Acc:HGNC:1073]	-
ENSG00000082482	2281.31007893925	2220.44526105766	2076.34005756233	1209.7197656925	1319.34347284297	1231.45415431503	2192.69846585308	1253.50579761683	0.806480186768236	7.30254431539247e-21	7.59564643654453e-19	KCNK2	1	215005775	215237093	+	3910	protein_coding	potassium two pore domain channel subfamily K member 2 [Source:HGNC Symbol;Acc:HGNC:6277]	-
ENSG00000151718	1917.3773084791	1745.75248643517	1721.12844277654	2974.61612317606	3438.9602492863	3101.7587607376	1794.75274589694	3171.77837773332	-0.821492872414204	9.07089401051903e-21	9.37078887372395e-19	WWC2	4	183099293	183320777	+	9966	protein_coding	WW and C2 domain containing 2 [Source:HGNC Symbol;Acc:HGNC:24148]	-
ENSG00000055332	2220.48843784865	2134.44209953782	2094.64993461315	3736.73045936215	4166.04369599903	3449.14713789372	2149.86015733321	3783.9737644183	-0.815926845903634	1.16650088869653e-20	1.19692449295578e-18	EIF2AK2	2	37099210	37157065	-	10753	protein_coding	eukaryotic translation initiation factor 2 alpha kinase 2 [Source:HGNC Symbol;Acc:HGNC:9437]	-
ENSG00000143756	682.997117164942	647.816021837749	746.127489820679	1320.02578803523	1481.13157754196	1261.56831704064	692.313542941123	1354.24189420594	-0.967094007986174	1.19010759832252e-20	1.21295127437086e-18	FBXO28	1	224114087	224162047	+	6044	protein_coding	F-box protein 28 [Source:HGNC Symbol;Acc:HGNC:29046]	-
ENSG00000184014	4179.74294183276	3996.35470023356	3499.01750441059	2137.74894540235	2320.88888288434	2158.5401639391	3891.70504882564	2205.7259974086	0.818859321838944	1.29702576130381e-20	1.31310888074398e-18	DENND5A	11	9138825	9265390	-	8648	protein_coding	DENN domain containing 5A [Source:HGNC Symbol;Acc:HGNC:19344]	-
ENSG00000106070	1796.73110238135	1783.72790840497	1698.24109646302	984.549620910251	980.35887252127	1050.76917796139	1759.56670241645	1005.2258904643	0.807982928305421	1.49794122940966e-20	1.50647255031888e-18	GRB10	7	50590063	50793462	-	9795	protein_coding	growth factor receptor bound protein 10 [Source:HGNC Symbol;Acc:HGNC:4564]	-
ENSG00000173457	8956.73445765354	8340.07281907322	9189.72729180365	4476.96591508356	3107.67984442646	4730.07455954368	8828.84485617681	4104.9067730179	1.10506959118593	1.96191106749082e-20	1.96010404413919e-18	PPP1R14B	11	64244480	64246941	-	1655	protein_coding	protein phosphatase 1 regulatory inhibitor subunit 14B [Source:HGNC Symbol;Acc:HGNC:9057]	-
ENSG00000069956	4102.96808340692	4086.82555845573	3972.32782617414	2437.67193177223	2636.76089682047	2424.19009941143	4054.04048934559	2499.54097600138	0.697525027790203	2.91928253447264e-20	2.89753101754911e-18	MAPK6	15	51952106	52067372	+	6388	protein_coding	mitogen-activated protein kinase 6 [Source:HGNC Symbol;Acc:HGNC:6879]	-
ENSG00000075420	9110.28417450522	8742.16552228286	8515.92381633369	13943.2281961317	15697.2982535331	13579.3363776259	8789.45783770726	14406.6209424302	-0.71294713670668	3.38745198535907e-20	3.33285306486225e-18	FNDC3B	3	172039628	172401665	+	13270	protein_coding	fibronectin type III domain containing 3B [Source:HGNC Symbol;Acc:HGNC:24670]	-
ENSG00000148943	676.017584580775	727.117638304093	712.254217276673	1327.31874819012	1407.94172065432	1223.92561363363	705.12981338718	1319.72869415936	-0.905006303833717	3.40176626533419e-20	3.33285306486225e-18	LIN7C	11	27494576	27506773	-	4688	protein_coding	lin-7 homolog C, crumbs cell polarity complex component [Source:HGNC Symbol;Acc:HGNC:17789]	-
ENSG00000101752	1420.83341891977	1278.87818104176	1440.98732389908	2376.59339047502	2832.25485666508	2413.43504129514	1380.2329746202	2540.76109614508	-0.879782133398659	4.09971062382698e-20	3.99091061111773e-18	MIB1	18	21704957	21870957	+	10033	protein_coding	mindbomb E3 ubiquitin protein ligase 1 [Source:HGNC Symbol;Acc:HGNC:21086]	-
ENSG00000148634	1435.78956017156	1500.02916780706	1488.59300423119	2425.82087152054	2592.46177291479	2396.22694830908	1474.80391073661	2471.50319758147	-0.745051961886151	4.686898814861e-20	4.53345512117701e-18	HERC4	10	67921899	68075348	-	15847	protein_coding	HECT and RLD domain containing E3 ubiquitin protein ligase 4 [Source:HGNC Symbol;Acc:HGNC:24521]	-
ENSG00000198431	19888.6766366264	19683.5547462873	18695.2999627338	29267.5607215959	29818.1255106838	28992.4101640789	19422.5104485492	29359.3654654529	-0.596135564692828	5.25352961336763e-20	5.04937346256967e-18	TXNRD1	12	104215779	104350305	+	6708	protein_coding	thioredoxin reductase 1 [Source:HGNC Symbol;Acc:HGNC:12437]	-
ENSG00000140416	35481.9495057396	35434.4194703493	38868.2070034684	58366.47173961	54833.6481753326	58767.7885590236	36594.8586598524	57322.6361579887	-0.647427288433806	5.35270841782921e-20	5.11234151151914e-18	TPM1	15	63042632	63071915	+	12876	protein_coding	tropomyosin 1 [Source:HGNC Symbol;Acc:HGNC:12010]	-
ENSG00000149948	7327.51213729221	7457.70272036318	6102.68202103637	12488.282645231	12850.598030377	11365.9454172937	6962.63229289725	12234.9420309673	-0.813587352914297	7.97688520842195e-20	7.57106117344348e-18	HMGA2	12	65824131	65966295	+	15403	protein_coding	high mobility group AT-hook 2 [Source:HGNC Symbol;Acc:HGNC:5009]	HMGI/HMGY
ENSG00000127528	1243.35387606523	1390.57059859999	1514.22683210234	640.868873611024	543.1457800609	746.401033270422	1382.71710225585	643.471895647449	1.10502096350029	9.48387934877353e-20	8.94547775096117e-18	KLF2	19	16324817	16327874	+	2018	protein_coding	Kruppel like factor 2 [Source:HGNC Symbol;Acc:HGNC:6347]	zf-C2H2
ENSG00000085733	14478.5418078133	14086.6477024443	14113.2532307676	9344.10519845377	8904.12390504092	9639.75858962938	14226.1475803417	9295.99589770802	0.613929563745107	1.20025256050246e-19	1.12512564097472e-17	CTTN	11	70398404	70436584	+	6949	protein_coding	cortactin [Source:HGNC Symbol;Acc:HGNC:3338]	-
ENSG00000046604	2874.57034859347	2883.89822135356	2665.91809859855	4551.71875667119	5286.04111126645	4542.93654832026	2808.12888951519	4793.56547208597	-0.771790359750183	1.53422705381742e-19	1.42937251774671e-17	DSG2	18	31498043	31549008	+	6190	protein_coding	desmoglein 2 [Source:HGNC Symbol;Acc:HGNC:3049]	-
ENSG00000141959	4565.61138612886	4249.89648809075	4353.17326883108	2615.43783554769	2052.20506615209	2568.30787816969	4389.5603810169	2411.98359328983	0.863994440584672	2.17931575519579e-19	2.01799323526849e-17	PFKL	21	44300051	44327376	+	8926	protein_coding	phosphofructokinase, liver type [Source:HGNC Symbol;Acc:HGNC:8876]	-
ENSG00000177374	3879.62304071356	3680.26515854376	3851.48263763877	2239.85038757082	1698.77509933941	2164.99319880887	3803.79027896536	2034.53956190637	0.902884729634985	2.42133195669683e-19	2.22850588450897e-17	HIC1	17	2054154	2063241	+	8108	protein_coding	HIC ZBTB transcriptional repressor 1 [Source:HGNC Symbol;Acc:HGNC:4909]	ZBTB
ENSG00000106484	13999.9452877561	14075.4784606885	16895.4390486388	25202.6470552637	25813.8699193837	24626.9320746774	14990.2875990278	25214.4830164416	-0.750121767923754	2.48088987090233e-19	2.26956587828451e-17	MEST	7	130486171	130506465	+	4794	protein_coding	mesoderm specific transcript [Source:HGNC Symbol;Acc:HGNC:7028]	-
ENSG00000188647	1179.54100672427	1154.89959755212	1093.09965993361	2039.29398331133	2523.12401375808	1980.00619920871	1142.51342140333	2180.80806542604	-0.933110750748446	2.5555044973584e-19	2.32382582616076e-17	PTAR1	9	69709522	69759959	-	12200	protein_coding	protein prenyltransferase alpha subunit repeat containing 1 [Source:HGNC Symbol;Acc:HGNC:30449]	-
ENSG00000021762	1365.99423432988	1154.89959755212	1137.9588587081	605.315692855932	584.55583066838	666.813603209887	1219.61756353004	618.895042244733	0.979544706385804	2.82410448143659e-19	2.55278872947001e-17	OSBPL5	11	3087116	3166739	-	7466	protein_coding	oxysterol binding protein like 5 [Source:HGNC Symbol;Acc:HGNC:16392]	-
ENSG00000117758	2068.93287316388	2133.32517536224	2192.607776835	1303.61662768672	1294.30483759193	1236.83168337318	2131.62194178704	1278.25104955061	0.737540946343771	2.97873880903235e-19	2.67663476650682e-17	STX12	1	27773183	27824452	+	3846	protein_coding	syntaxin 12 [Source:HGNC Symbol;Acc:HGNC:11430]	-
ENSG00000049192	632.146236908866	618.775993272608	541.972360704101	1168.69686482124	1273.11830007183	1074.43030581722	597.631530295192	1172.0818235701	-0.973284857122611	3.22389661984272e-19	2.87511903128556e-17	ADAMTS6	5	65148736	65481920	-	8567	protein_coding	ADAM metallopeptidase with thrombospondin type 1 motif 6 [Source:HGNC Symbol;Acc:HGNC:222]	-
ENSG00000164040	1835.617069636	1941.21421716208	2283.24166823653	3620.0430968839	3579.56181646519	3492.16737035888	2020.02431834487	3563.92409456932	-0.818567572518261	3.23749080962617e-19	2.87511903128556e-17	PGRMC2	4	128269237	128288829	-	4626	protein_coding	progesterone receptor membrane component 2 [Source:HGNC Symbol;Acc:HGNC:16089]	-
ENSG00000120875	550.385998065764	632.179083379596	557.535756197293	1107.61832352403	1097.84785331458	1066.90176513582	580.033612547551	1090.78931399148	-0.912814607888672	3.3578541040773e-19	2.96467281537895e-17	DUSP4	8	29333064	29350668	-	7257	protein_coding	dual specificity phosphatase 4 [Source:HGNC Symbol;Acc:HGNC:3070]	-
ENSG00000144057	1391.91821249965	1365.99826673718	1346.69145708738	2286.34300855825	2665.65162980243	2262.8642276671	1368.20264544141	2404.95295534259	-0.81393060822413	3.41652055571502e-19	2.99903359301089e-17	ST6GAL2	2	106801600	106887108	-	7708	protein_coding	ST6 beta-galactoside alpha-2,6-sialyltransferase 2 [Source:HGNC Symbol;Acc:HGNC:10861]	-
ENSG00000124783	7664.52385349914	7878.78313455772	8482.05054378968	12161.9226782997	12853.4871036752	12429.6206649946	8008.45251061551	12481.6768156565	-0.640097691247887	3.45964183632337e-19	3.01943223714981e-17	SSR1	6	7268306	7347446	-	11349	protein_coding	signal sequence receptor subunit 1 [Source:HGNC Symbol;Acc:HGNC:11323]	-
ENSG00000152284	988.102398701398	1071.13028438345	903.592432457681	529.651231248941	459.362654413208	494.732673349271	987.60837184751	494.58218633714	0.996371260363172	4.25922355709008e-19	3.69603251074114e-17	TCF7L1	2	85133410	85310388	+	4414	protein_coding	transcription factor 7 like 1 [Source:HGNC Symbol;Acc:HGNC:11640]	HMG
ENSG00000119392	1173.55855022356	1248.72122830104	1234.08571322488	598.022732701041	628.854954574056	715.211364733185	1218.78849724982	647.363017336094	0.914166237078909	4.59772954714132e-19	3.96710914220955e-17	GLE1	9	128504700	128542288	+	3527	protein_coding	GLE1, RNA export mediator [Source:HGNC Symbol;Acc:HGNC:4315]	-
ENSG00000235531	406.807042048608	434.483504301524	455.915938565274	828.662597599461	976.506774790341	835.668015635616	432.402161638469	880.279129341806	-1.02531109651429	5.663284359763e-19	4.85890600493564e-17	MSC-AS1	8	71828167	72118393	+	6284	antisense	MSC antisense RNA 1 [Source:HGNC Symbol;Acc:HGNC:48724]	-
ENSG00000091592	2328.17265486152	2142.2605687669	2334.50932397881	5184.38305010796	3605.56347614895	4981.74291946483	2268.31418253574	4590.56314857391	-1.01681932583616	8.19965306359028e-19	6.99550176537539e-17	NLRP1	17	5499427	5619424	-	12808	protein_coding	NLR family pyrin domain containing 1 [Source:HGNC Symbol;Acc:HGNC:14374]	-
ENSG00000163431	1167.57609372284	1014.16715142875	1081.19823985058	1997.3594624207	1787.37334715076	1977.85518758546	1087.64716166739	1920.86266571897	-0.819978811058351	1.30136337608711e-18	1.10405051560105e-16	LMOD1	1	201896452	201946588	-	3971	protein_coding	leiomodin 1 [Source:HGNC Symbol;Acc:HGNC:6647]	-
ENSG00000153214	3752.9943781151	4108.04711779179	4179.22943684834	6344.87533475495	7011.78089472236	6250.83977718688	4013.42364425174	6535.8320022214	-0.703577165920971	1.54564030759853e-18	1.30400520617729e-16	TMEM87B	2	112055223	112119318	+	5367	protein_coding	transmembrane protein 87B [Source:HGNC Symbol;Acc:HGNC:25913]	-
ENSG00000164211	2592.39781697642	2899.53515981172	2996.41137936575	4697.577959769	5140.62442192391	4495.61429260859	2829.44811871796	4777.93889143383	-0.755918353864851	1.56801323089752e-18	1.31557176377955e-16	STARD4	5	111496033	111512590	-	5684	protein_coding	StAR related lipid transfer domain containing 4 [Source:HGNC Symbol;Acc:HGNC:18058]	-
ENSG00000145817	4982.389189012	5115.51272416705	5728.24503534722	8168.11537347764	9024.50195913243	8577.15884774008	5275.38231617542	8589.92539345005	-0.703132620206707	1.58417376078754e-18	1.32182762259998e-16	YIPF5	5	144158159	144170714	-	3701	protein_coding	Yip1 domain family member 5 [Source:HGNC Symbol;Acc:HGNC:24877]	-
ENSG00000181904	2106.82176433507	2184.70368743903	2186.19931986722	3350.20357115294	3934.91783214333	3528.73456795426	2159.2415905471	3604.61865708351	-0.739303730510785	1.79452594566278e-18	1.48916235031885e-16	C5orf24	5	134845680	134859737	+	5741	protein_coding	chromosome 5 open reading frame 24 [Source:HGNC Symbol;Acc:HGNC:26746]	-
ENSG00000134668	2052.97965582864	2031.68507538425	1840.14264360683	3484.21171399905	3090.34540463728	3343.74756835409	1974.93579160657	3306.10156233014	-0.74378432039723	1.84746483495451e-18	1.52476092302278e-16	SPOCD1	1	31790422	31816051	-	7085	protein_coding	SPOC domain containing 1 [Source:HGNC Symbol;Acc:HGNC:26338]	-
ENSG00000101224	4481.85699511885	4420.78588695484	4104.15894094	2818.72909986527	2613.6483104349	2716.72768017447	4335.60060767123	2716.36836349155	0.67429661868707	2.07362612469054e-18	1.70216682862435e-16	CDC25B	20	3786772	3806121	+	4314	protein_coding	cell division cycle 25B [Source:HGNC Symbol;Acc:HGNC:1726]	-
ENSG00000087470	1461.71353834132	1546.93998318152	1433.66337307875	2374.7701504363	2535.6433313836	2386.54739600442	1480.77229820053	2432.32029260811	-0.716536384314643	2.39596022011383e-18	1.9561855861639e-16	DNM1L	12	32679200	32745650	+	7282	protein_coding	dynamin 1 like [Source:HGNC Symbol;Acc:HGNC:2973]	-
ENSG00000211455	1667.11121153253	1780.37713587823	1932.60752271344	2871.60306098823	3224.20580078704	3045.8324585329	1793.3652900414	3047.21377343606	-0.764391337929703	2.60554423492727e-18	2.11592485302703e-16	STK38L	12	27243968	27325959	+	6921	protein_coding	serine/threonine kinase 38 like [Source:HGNC Symbol;Acc:HGNC:17848]	-
ENSG00000176209	128.622814765369	126.212431840803	119.929694682833	320.890246815193	321.650160532519	337.708824851459	124.921647096335	326.74974406639	-1.38757589677485	3.12603915486548e-18	2.52510801094612e-16	SMIM19	8	42541155	42555193	+	4056	protein_coding	small integral membrane protein 19 [Source:HGNC Symbol;Acc:HGNC:25166]	-
ENSG00000115380	2029.04982982578	2305.33149840192	2388.52346127871	3564.43427570285	4206.49072217378	3934.20025893833	2240.9682631688	3901.70841893832	-0.799803670286183	3.32400056497797e-18	2.67080807300294e-16	EFEMP1	2	55865967	55924139	-	3962	protein_coding	EGF containing fibulin extracellular matrix protein 1 [Source:HGNC Symbol;Acc:HGNC:3218]	-
ENSG00000103653	2479.72821954629	2341.07307202055	2476.41087112262	1379.28108929371	1203.78054091511	1516.46319439668	2432.40405422982	1366.5082748685	0.832683756522128	3.44082824681846e-18	2.75012725032553e-16	CSK	15	74782057	74803198	+	4570	protein_coding	C-terminal Src kinase [Source:HGNC Symbol;Acc:HGNC:2444]	-
ENSG00000168615	19588.5567355072	19832.1056616398	19551.2867148594	28996.8095758456	30857.2288736017	28327.7475724923	19657.3163706688	29393.9286739799	-0.580480552252322	3.46188050422128e-18	2.75246687628819e-16	ADAM9	8	38996869	39105144	+	6913	protein_coding	ADAM metallopeptidase domain 9 [Source:HGNC Symbol;Acc:HGNC:216]	-
ENSG00000144231	1142.64919163653	1102.40416129975	1154.43774805384	665.482614133781	619.224710246735	607.6607835703	1133.16370033004	630.789369316939	0.844698789859864	4.06303015026542e-18	3.21360290947556e-16	POLR2D	2	127843551	127858157	-	5226	protein_coding	RNA polymerase II subunit D [Source:HGNC Symbol;Acc:HGNC:9191]	-
ENSG00000108861	3799.85695403737	3779.67141017059	3772.75016632027	2430.37897161734	2419.11737502302	2507.00404690685	3784.09284350941	2452.16679784907	0.626037929070776	4.76912094351474e-18	3.75253215793859e-16	DUSP3	17	43766121	43778988	-	5012	protein_coding	dual specificity phosphatase 3 [Source:HGNC Symbol;Acc:HGNC:3069]	-
ENSG00000088256	3008.1785437761	2758.80271368834	2697.96038343747	1765.80797750292	1484.98367527289	1658.42996153169	2821.64721363397	1636.40720476916	0.785852157602071	5.01094351939275e-18	3.92248393224218e-16	GNA11	19	3094410	3124004	+	6242	protein_coding	G protein subunit alpha 11 [Source:HGNC Symbol;Acc:HGNC:4379]	-
ENSG00000120688	730.856769170661	711.480699845941	751.620452935923	344.592367318588	390.987919689229	374.27602244684	731.319307317508	369.952103151552	0.98421768813449	5.31652078271101e-18	4.14034280032048e-16	WBP4	13	41061274	41084006	+	2623	protein_coding	WW domain binding protein 4 [Source:HGNC Symbol;Acc:HGNC:12739]	-
ENSG00000155970	362.935694376699	407.677324087549	368.028528721366	757.556236089276	875.389209353472	717.362376356443	379.547182395204	783.43594059973	-1.04727574316416	5.3747191738912e-18	4.16431047830162e-16	MICU3	8	17027238	17122644	+	4606	protein_coding	mitochondrial calcium uptake family member 3 [Source:HGNC Symbol;Acc:HGNC:27820]	-
ENSG00000113328	3436.92125966067	3846.68686070553	3967.75035691144	6199.01613165714	6390.63013561016	5769.01317357715	3750.45282575921	6119.55314694815	-0.706433765094546	6.34968230789565e-18	4.89473479836058e-16	CCNG1	5	163437569	163446151	+	3096	protein_coding	cyclin G1 [Source:HGNC Symbol;Acc:HGNC:1592]	-
ENSG00000179262	2199.54984009615	2247.25144127164	2095.56542846569	1330.0536082482	1172.00073463496	1349.75979359421	2180.78890327782	1283.93804549245	0.764248719753326	9.56437935028076e-18	7.33558913198806e-16	RAD23A	19	12945855	12953642	+	2449	protein_coding	RAD23 homolog A, nucleotide excision repair protein [Source:HGNC Symbol;Acc:HGNC:9812]	-
ENSG00000117569	1035.96205070712	1181.7057777661	936.550211149147	498.656150590655	574.925586341059	468.920533870179	1051.40601320745	514.167423600631	1.03021123010965	9.86578549550181e-18	7.52873459973319e-16	PTBP2	1	96721665	96823738	+	12937	protein_coding	polypyrimidine tract binding protein 2 [Source:HGNC Symbol;Acc:HGNC:17662]	-
ENSG00000113742	564.345063234098	565.163632844656	565.775200870159	1034.68872197512	1202.81751648238	987.314335075284	565.094632316305	1074.9401911776	-0.92808211926391	1.071307411118e-17	8.134437172619e-16	CPEB4	5	173888280	173961976	+	10272	protein_coding	cytoplasmic polyadenylation element binding protein 4 [Source:HGNC Symbol;Acc:HGNC:21747]	-
ENSG00000196365	7069.26943167802	7001.9976567256	7255.28878138513	4421.35709390252	4015.81188449282	4786.00086174838	7108.85195659625	4407.72328004791	0.689852561954854	1.09233585146205e-17	8.25284191059837e-16	LONP1	19	5691834	5720572	-	5085	protein_coding	lon peptidase 1, mitochondrial [Source:HGNC Symbol;Acc:HGNC:9479]	-
ENSG00000173120	3842.73122562582	3533.94809154248	3246.34120110936	2051.14504356302	2195.69570662917	2141.33207095304	3541.00683942589	2129.39094038174	0.733653073487035	1.18703202994229e-17	8.92389525084337e-16	KDM2A	11	67119269	67258087	+	10380	protein_coding	lysine demethylase 2A [Source:HGNC Symbol;Acc:HGNC:13606]	-
ENSG00000104885	1513.56149468085	1265.47509093477	1220.35330543677	699.21255485015	710.712031356284	721.664399602958	1333.12996368413	710.529661936464	0.908013262285076	1.23540698497747e-17	9.24181796742259e-16	DOT1L	19	2164149	2232578	+	11272	protein_coding	DOT1 like histone lysine methyltransferase [Source:HGNC Symbol;Acc:HGNC:24948]	-
ENSG00000181027	1734.9123852073	1830.63872377943	1739.43831982735	1018.27956162662	974.580725924877	1115.29952665912	1768.32980960469	1036.05327140354	0.771743633746603	1.36571347776679e-17	1.01665318006699e-15	FKRP	19	46746046	46776988	+	5081	protein_coding	fukutin related protein [Source:HGNC Symbol;Acc:HGNC:17997]	-
ENSG00000103160	642.116997743391	662.336036120319	719.578168096998	1213.36624576995	1294.30483759193	1151.8667242545	674.677067320236	1219.84593587213	-0.854045859772962	1.42980504724504e-17	1.05917168036406e-15	HSDL1	16	84122146	84145192	-	4507	protein_coding	hydroxysteroid dehydrogenase like 1 [Source:HGNC Symbol;Acc:HGNC:16475]	-
ENSG00000152049	2399.9621328701	2403.62082585316	2730.91816212894	1534.25649258514	1380.97703653782	1517.53870020831	2511.5003736174	1477.59074311042	0.765772472445889	1.56756029048485e-17	1.15558109569432e-15	KCNE4	2	223051814	223198399	+	4124	protein_coding	potassium voltage-gated channel subfamily E regulatory subunit 4 [Source:HGNC Symbol;Acc:HGNC:6244]	-
ENSG00000148154	3196.62592354862	3248.0155025934	3131.90446954177	5214.46651074688	5308.19067321929	4667.69522246921	3192.18196522793	5063.45080214513	-0.665924464387181	1.88839185593283e-17	1.38536805430898e-15	UGCG	9	111896766	111935369	+	4615	protein_coding	UDP-glucose ceramide glucosyltransferase [Source:HGNC Symbol;Acc:HGNC:12524]	-
ENSG00000164023	1278.25153898607	1224.14889643823	1296.33929519765	2038.38236329196	2475.93581655421	2131.65251864838	1266.24657687398	2215.32356616485	-0.806626186948648	1.90313838879933e-17	1.38947401789936e-15	SGMS2	4	107824563	107915047	+	7635	protein_coding	sphingomyelin synthase 2 [Source:HGNC Symbol;Acc:HGNC:28395]	-
ENSG00000274523	2300.25452452485	2242.78374456931	2339.08679324151	1445.82935070709	1253.85781141718	1418.59216553845	2294.04168744522	1372.75977588758	0.741039327171622	1.94106125506736e-17	1.4103806803566e-15	RCC1L	7	75027122	75074228	-	4196	protein_coding	RCC1 like [Source:HGNC Symbol;Acc:HGNC:14948]	-
ENSG00000087253	2489.69898038082	2468.40242803694	2600.00254121562	3944.57982377653	4336.49902059261	3824.49866615219	2519.36798321112	4035.19250350711	-0.679493907682217	2.01133308270182e-17	1.45079513289801e-15	LPCAT2	16	55508998	55586670	+	7439	protein_coding	lysophosphatidylcholine acyltransferase 2 [Source:HGNC Symbol;Acc:HGNC:26032]	-
ENSG00000166575	276.190075116334	357.415736186344	343.310194702766	673.687194308033	730.935544443658	667.889109021516	325.638668668482	690.837282591069	-1.08603308264242	2.01578936547794e-17	1.45079513289801e-15	TMEM135	11	87037844	87323758	+	5030	protein_coding	transmembrane protein 135 [Source:HGNC Symbol;Acc:HGNC:26167]	-
ENSG00000127920	3090.93585870266	3176.53235535613	3591.48238351721	2043.85208340813	1841.30271538376	2001.51631544129	3286.31686585867	1962.22370474439	0.744296019450548	2.44054103737163e-17	1.74821019780781e-15	GNG11	7	93921699	93928610	+	3055	protein_coding	G protein subunit gamma 11 [Source:HGNC Symbol;Acc:HGNC:4403]	-
ENSG00000104679	1161.59363722213	1135.91188656722	1246.90262716045	589.818152526789	517.144120377133	694.776754312237	1181.46938364993	600.57967573872	0.978030507419986	2.47130968745563e-17	1.76193938561977e-15	R3HCC1	8	23270120	23296279	+	2630	protein_coding	R3H domain and coiled-coil containing 1 [Source:HGNC Symbol;Acc:HGNC:27329]	-
ENSG00000166225	897.368475107224	826.52388993092	845.916319747616	1465.88499113304	1859.60017960567	1507.85914790365	856.602894928587	1611.11477288079	-0.911250632608622	2.6785229512167e-17	1.90074997837275e-15	FRS2	12	69470349	69579789	+	7242	protein_coding	fibroblast growth factor receptor substrate 2 [Source:HGNC Symbol;Acc:HGNC:16971]	-
ENSG00000173757	1284.23399548678	1313.50283048481	1354.93090176025	2135.92570536363	2075.31765253766	2146.70960001118	1317.55590924395	2119.31765263749	-0.685482360261569	3.08845435521515e-17	2.17983530061346e-15	STAT5B	17	42199168	42276707	-	6447	protein_coding	signal transducer and activator of transcription 5B [Source:HGNC Symbol;Acc:HGNC:11367]	STAT
ENSG00000155329	184.459075438707	158.60323293269	204.155129116578	418.433588886857	430.471921431245	445.259406014344	182.405812495992	431.388305444149	-1.23754958864768	3.10051642916178e-17	2.17983530061346e-15	ZCCHC10	5	132996985	133026604	-	2559	protein_coding	zinc finger CCHC-type containing 10 [Source:HGNC Symbol;Acc:HGNC:25954]	-
ENSG00000164484	9532.04735780562	9450.29544960205	9666.69958897736	13859.3591543505	14553.2252274474	13746.0397784283	9549.68079879501	14052.8747200754	-0.557324219940148	3.44080948711562e-17	2.40793239038423e-15	TMEM200A	6	130365734	130443063	+	6137	protein_coding	transmembrane protein 200A [Source:HGNC Symbol;Acc:HGNC:21075]	-
ENSG00000018408	3861.67567121142	4103.57942108946	4123.38431184336	6128.82139016631	6499.45189650889	5972.283771975	4029.54646804808	6200.18568621674	-0.621772898344988	3.48935660180224e-17	2.43011134988658e-15	WWTR1	3	149517235	149736714	-	8413	protein_coding	WW domain containing transcription regulator 1 [Source:HGNC Symbol;Acc:HGNC:24042]	-
ENSG00000114573	2282.30715502271	2246.13451709606	2387.60796742617	3677.47515810366	3970.54973615442	3473.88377156119	2305.34987984831	3707.30288860642	-0.68531071970785	3.50450668790439e-17	2.43011134988658e-15	ATP6V1A	3	113747019	113812056	+	5130	protein_coding	ATPase H+ transporting V1 subunit A [Source:HGNC Symbol;Acc:HGNC:851]	-
ENSG00000104164	3120.84814120623	3139.67385756192	3343.38354947867	1890.69992015543	2128.28399633792	1943.43900161333	3201.30184941561	1987.47430603556	0.687911900397699	5.54180179563935e-17	3.82535463948087e-15	BLOC1S6	15	45587123	45615999	+	6812	protein_coding	biogenesis of lysosomal organelles complex 1 subunit 6 [Source:HGNC Symbol;Acc:HGNC:8549]	-
ENSG00000106635	1513.56149468085	1371.58288761509	1456.55071939227	855.09957816094	708.78598249082	839.970038882132	1447.23170056274	801.285199844631	0.853362372315387	5.65379106637532e-17	3.88499869384505e-15	BCL7B	7	73536356	73558002	-	3542	protein_coding	BCL tumor suppressor 7B [Source:HGNC Symbol;Acc:HGNC:1005]	-
ENSG00000180447	4643.38332063816	4734.64158029348	5724.58305993706	2703.86497742574	2111.91258098148	2941.5083948049	5034.2026536229	2585.76198440404	0.961612705971906	5.79909086825953e-17	3.96689161826078e-15	GAS1	9	86944363	86947189	-	2827	protein_coding	growth arrest specific 1 [Source:HGNC Symbol;Acc:HGNC:4165]	-
ENSG00000084463	1507.57903818014	1629.59237217461	1521.55078292266	929.85241974857	922.577406557344	936.765561928728	1552.90739775914	929.731796078214	0.739729871497269	5.84554305600104e-17	3.98073618154403e-15	WBP11	12	14784579	14803540	-	5315	protein_coding	WW domain binding protein 11 [Source:HGNC Symbol;Acc:HGNC:16461]	-
ENSG00000063245	5587.61437166765	5373.52220872657	5428.87854556641	3462.33283353438	2789.88178162487	3443.76960883558	5463.33837532021	3231.99474133161	0.757470740722666	6.42840610498566e-17	4.3581149602818e-15	EPN1	19	55675226	55709858	+	17616	protein_coding	epsin 1 [Source:HGNC Symbol;Acc:HGNC:21604]	-
ENSG00000085365	1153.61702855451	1114.69032723116	1252.39559027569	1939.01578118158	2220.7343418802	1919.7778737575	1173.56764868712	2026.50933227309	-0.787522817772111	7.27873647960185e-17	4.91266187463261e-15	SCAMP1	5	78360583	78479071	+	5106	protein_coding	secretory carrier membrane protein 1 [Source:HGNC Symbol;Acc:HGNC:10563]	-
ENSG00000088854	1992.15801473804	1854.09413146666	1679.01572555966	1057.47922245916	1111.33019537283	1040.0141198451	1841.75595725479	1069.60784589236	0.783487727915611	7.56644070136898e-17	5.08194142660017e-15	C20orf194	20	3249305	3407625	-	8541	protein_coding	chromosome 20 open reading frame 194 [Source:HGNC Symbol;Acc:HGNC:17721]	-
ENSG00000110435	732.850921337566	797.48386136578	834.014899664587	1410.276169952	1339.56698593034	1343.30675872443	788.116560789311	1364.38330486892	-0.791654591048362	7.59647506807742e-17	5.08194142660017e-15	PDHX	11	34915829	35020591	+	3760	protein_coding	pyruvate dehydrogenase complex component X [Source:HGNC Symbol;Acc:HGNC:21350]	-
ENSG00000133393	1197.48837622642	1166.06883930795	1262.46602265364	656.366413940167	737.676715472782	643.152475354052	1208.67441272933	679.065201589001	0.831868444945445	8.87591562698733e-17	5.91182696102762e-15	FOPNL	16	15865720	15888625	-	2391	protein_coding	FGFR1OP N-terminal like [Source:HGNC Symbol;Acc:HGNC:26435]	-
ENSG00000184584	711.912323585064	707.013003143612	642.676684483579	1337.34656840309	1122.88648856562	1347.60878197095	687.200670404085	1269.28061297989	-0.885730451379004	9.07974511916041e-17	6.02117944888952e-15	TMEM173	5	139475534	139482935	-	3850	protein_coding	transmembrane protein 173 [Source:HGNC Symbol;Acc:HGNC:27962]	-
ENSG00000137463	299.122825035741	342.895721903774	365.282047163743	731.119255527797	653.89358982509	665.738097398258	335.766864701086	683.583647583715	-1.02551454715304	1.09386168354562e-16	7.22234066361901e-15	MGARP	4	139266163	139280338	-	1339	protein_coding	mitochondria localized glutamic acid rich protein [Source:HGNC Symbol;Acc:HGNC:29969]	-
ENSG00000213281	2666.18144715191	2658.27953788593	2734.5801375391	3993.80730482205	4380.79814449829	4074.01601445008	2686.34704085898	4149.54048792347	-0.627192657439466	1.134246656913e-16	7.45656698349822e-15	NRAS	1	114704469	114716894	-	4449	protein_coding	NRAS proto-oncogene, GTPase [Source:HGNC Symbol;Acc:HGNC:7989]	-
ENSG00000154429	236.307031778236	237.904849399035	288.380563550324	589.818152526789	638.485198901377	497.959190784157	254.197481575865	575.420847404108	-1.17742580567198	1.2854241000422e-16	8.41398723415554e-15	CCSAP	1	229321005	229343294	-	6263	protein_coding	centriole, cilia and spindle associated protein [Source:HGNC Symbol;Acc:HGNC:29578]	-
ENSG00000115884	6156.94481531901	5286.40212303114	4858.52587543355	2990.11366350521	2358.44683576089	3205.00731865397	5433.95760459457	2851.18927264002	0.93059527139608	1.4187807807857e-16	9.24704074549859e-15	SDC1	2	20200797	20225433	-	3595	protein_coding	syndecan 1 [Source:HGNC Symbol;Acc:HGNC:10658]	-
ENSG00000108691	4989.36872159616	5563.39931857556	6732.54179158438	9782.59442776658	10185.9094250073	10251.7213964462	5761.7699439187	10073.4084164067	-0.805727057360955	1.44792297363063e-16	9.39664883656183e-15	CCL2	17	34255218	34257203	+	1986	protein_coding	C-C motif chemokine ligand 2 [Source:HGNC Symbol;Acc:HGNC:10618]	-
ENSG00000168386	1776.7895807123	1733.46632050377	1727.53689974432	2659.19559647704	2947.81778859293	2714.57666855122	1745.93093365346	2773.86335120706	-0.667911081895014	1.4633970785242e-16	9.45665873807169e-15	FILIP1L	3	99830141	100114513	-	5903	protein_coding	filamin A interacting protein 1 like [Source:HGNC Symbol;Acc:HGNC:24589]	-
ENSG00000130487	187.450303689064	174.240171390843	278.310131172376	558.823071868504	527.737389137186	536.677400002796	213.333535417428	541.079287002829	-1.33769537541029	1.51314667393374e-16	9.73671414845667e-15	KLHDC7B	22	50545891	50551023	+	5133	protein_coding	kelch domain containing 7B [Source:HGNC Symbol;Acc:HGNC:25145]	-
ENSG00000134070	842.529290517338	879.01932618329	862.395209093349	444.870569448336	499.809680587956	463.543004812034	861.314608597992	469.407751616109	0.875692550937515	1.91583210472209e-16	1.22758760938015e-14	IRAK2	3	10164865	10243743	+	3483	protein_coding	interleukin 1 receptor associated kinase 2 [Source:HGNC Symbol;Acc:HGNC:6113]	-
ENSG00000115084	1750.86560254254	1674.26933919791	1920.70610263041	2855.19390063973	3340.73175714763	2872.67602286066	1781.94701479028	3022.86722688267	-0.761953369443162	2.06163515486084e-16	1.31546182612255e-14	SLC35F5	2	113705011	113756823	-	7445	protein_coding	solute carrier family 35 member F5 [Source:HGNC Symbol;Acc:HGNC:23617]	-
ENSG00000072952	314.078966287528	298.218754880481	293.873526665568	596.199492662319	631.744027872252	574.320103409806	302.057082611192	600.754541314792	-0.992435622681741	2.49178379539516e-16	1.58327316806991e-14	MRVI1	11	10573091	10693988	-	7700	protein_coding	murine retrovirus integration site 1 homolog [Source:HGNC Symbol;Acc:HGNC:7237]	-
ENSG00000171700	563.347987150646	619.89291744819	595.071004151462	256.165225440537	178.159520055437	293.613086574676	592.770636250099	242.64594402355	1.29049310101804	2.51608334511601e-16	1.59205173662216e-14	RGS19	20	64073181	64079988	-	2028	protein_coding	regulator of G protein signaling 19 [Source:HGNC Symbol;Acc:HGNC:13735]	-
ENSG00000138867	2971.28672868836	2801.24583236047	2709.8618035205	1810.47735845163	1761.371687467	1833.73740882719	2827.46478818978	1801.86215158194	0.65003093551603	2.93123757081055e-16	1.84704455395556e-14	GUCD1	22	24540423	24555935	-	4529	protein_coding	guanylyl cyclase domain containing 1 [Source:HGNC Symbol;Acc:HGNC:14237]	-
ENSG00000164171	5452.01202431811	5256.24517029042	4185.63789381613	8757.93352600443	9995.23058732638	8122.21988942107	4964.63169614155	8958.46133425063	-0.851872865202987	3.05597870379307e-16	1.91768977668602e-14	ITGA2	5	52989326	53094779	+	7910	protein_coding	integrin subunit alpha 2 [Source:HGNC Symbol;Acc:HGNC:6137]	-
ENSG00000115758	6088.14656556079	6140.84911735162	5854.58318699784	4075.85310656457	3706.68104158582	4077.24253188497	6027.85962330342	3953.25889334512	0.608568249861081	3.1328079632191e-16	1.95781159380433e-14	ODC1	2	10439968	10448504	-	2968	protein_coding	ornithine decarboxylase 1 [Source:HGNC Symbol;Acc:HGNC:8109]	-
ENSG00000100360	782.704725510189	910.293203099595	920.071321803414	390.173368286655	477.660118635118	458.16547575389	871.023083471066	441.999654225221	0.979644660476112	3.22227549115534e-16	2.00547031183135e-14	IFT27	22	36758202	36776256	-	8009	protein_coding	intraflagellar transport 27 [Source:HGNC Symbol;Acc:HGNC:18626]	-
ENSG00000023228	2243.42118776806	2195.87292919485	2210.91765388582	3462.33283353438	3700.90289498943	3265.23564410519	2216.73725694958	3476.15712420967	-0.649216827037974	3.5185134930984e-16	2.18090391453846e-14	NDUFS1	2	206114817	206159603	-	12268	protein_coding	NADH:ubiquinone oxidoreductase core subunit S1 [Source:HGNC Symbol;Acc:HGNC:7707]	-
ENSG00000109606	3244.48557555434	3218.97547402826	3401.97515604128	4997.50094613888	5411.23428752162	4820.41704772051	3288.47873520796	5076.38409379367	-0.626309294133659	4.53616195838242e-16	2.80025022357705e-14	DHX15	4	24517441	24584550	-	8162	protein_coding	DEAH-box helicase 15 [Source:HGNC Symbol;Acc:HGNC:2738]	-
ENSG00000104964	7525.93027789925	7334.84106104913	7753.31743716728	4693.93147969156	3573.78366986879	4692.43185613667	7538.02959203855	4320.04900189901	0.803271899500888	4.83350090686487e-16	2.97172246039069e-14	AES	19	3052910	3063107	-	5298	protein_coding	amino-terminal enhancer of split [Source:HGNC Symbol;Acc:HGNC:307]	-
ENSG00000102870	1261.30124556738	1218.56427556032	1096.76163534377	660.012894017613	624.039832410396	715.211364733185	1192.20905215715	666.421363720398	0.839403123918501	4.95887849192119e-16	3.03651325719013e-14	ZNF629	16	30778449	30787202	-	6087	protein_coding	zinc finger protein 629 [Source:HGNC Symbol;Acc:HGNC:29008]	zf-C2H2
ENSG00000073921	5231.65820987511	5598.02396801861	5430.70953327149	8058.72097115428	8884.86341638628	7915.72277358834	5420.13057038841	8286.4357203763	-0.612555707593973	5.22821858295863e-16	3.18858342975139e-14	PICALM	11	85957684	86069882	-	5833	protein_coding	phosphatidylinositol binding clathrin assembly protein [Source:HGNC Symbol;Acc:HGNC:15514]	-
ENSG00000082641	23392.4019938784	21406.9687492108	19999.8787026044	13860.2707743699	13126.0230181384	14568.8017243244	21599.7498152312	13851.6985056109	0.640971375406541	5.79995073132293e-16	3.5231220722348e-14	NFE2L1	17	48048329	48061487	+	5825	protein_coding	nuclear factor, erythroid 2 like 1 [Source:HGNC Symbol;Acc:HGNC:7781]	TF_bZIP
ENSG00000144645	490.561433058616	521.603589996946	487.042729551658	832.309077676907	989.026092415858	974.408265335738	499.73591753574	931.914478476168	-0.899123932563408	6.26942517580705e-16	3.78211170381891e-14	OSBPL10	3	31657890	32077580	-	11976	protein_coding	oxysterol binding protein like 10 [Source:HGNC Symbol;Acc:HGNC:16395]	-
ENSG00000261609	355.956161792532	352.948039484015	382.676430362017	678.24529440484	849.387549669705	687.248213630835	363.860210546188	738.293685901793	-1.02017257602735	6.27612372818625e-16	3.78211170381891e-14	GAN	16	81314947	81390884	+	15411	protein_coding	gigaxonin [Source:HGNC Symbol;Acc:HGNC:4137]	-
ENSG00000089094	1354.02932132845	1170.53653601028	1105.00108001664	697.389314811428	660.634760854215	619.491347498218	1209.85564578512	659.171807721287	0.875141054652327	6.45343721720039e-16	3.87359278973933e-14	KDM2B	12	121429097	121581015	-	13623	protein_coding	lysine demethylase 2B [Source:HGNC Symbol;Acc:HGNC:13610]	-
ENSG00000163017	5423.09681789799	5528.77466913251	6076.13269931269	8776.16592639165	8348.45880735451	9523.60396197347	5676.00139544773	8882.74289857321	-0.645866252247371	7.55525184483995e-16	4.51708876046218e-14	ACTG2	2	73892314	73919865	+	3811	protein_coding	actin, gamma 2, smooth muscle, enteric [Source:HGNC Symbol;Acc:HGNC:145]	-
ENSG00000184254	940.24274669568	866.733160251884	812.04304720361	1484.11739152027	1449.3517712618	1482.04700842456	873.006318050391	1471.83872373554	-0.753954045988811	7.77391006484397e-16	4.62959208802826e-14	ALDH1A3	15	100877714	100916626	+	5772	protein_coding	aldehyde dehydrogenase 1 family member A3 [Source:HGNC Symbol;Acc:HGNC:409]	-
ENSG00000152601	3397.03821632257	3441.24338496914	3451.41182407848	5075.90026780396	5967.86240964077	5191.46655273246	3429.89780845673	5411.74307672573	-0.657949586793517	1.12667792545211e-15	6.68348866246711e-14	MBNL1	3	152243828	152465780	+	9989	protein_coding	muscleblind like splicing regulator 1 [Source:HGNC Symbol;Acc:HGNC:6923]	-
ENSG00000170745	1000.06731170283	949.385549244976	1126.05743862507	571.585752139562	569.147439744666	573.244597598177	1025.17009985763	571.325929827469	0.844542609001269	1.3328535783633e-15	7.87576437393973e-14	KCNS3	2	17877847	18361616	+	3131	protein_coding	potassium voltage-gated channel modifier subfamily S member 3 [Source:HGNC Symbol;Acc:HGNC:6302]	-
ENSG00000123739	569.330443651361	531.655907577187	534.648409883775	277.132485885848	264.831719001325	280.70701683513	545.211587037441	274.223740574101	0.991874715997183	1.40087649086664e-15	8.24562418228716e-14	PLA2G12A	4	109709989	109730077	-	5228	protein_coding	phospholipase A2 group XIIA [Source:HGNC Symbol;Acc:HGNC:18554]	-
ENSG00000186480	16111.7524325085	16443.357712923	18673.3281102729	10675.9820467407	11262.5707408018	11402.5126148891	17076.1460852348	11113.6884674772	0.619771776985203	1.64461966399043e-15	9.64293213025429e-14	INSIG1	7	155297776	155310235	+	3650	protein_coding	insulin induced gene 1 [Source:HGNC Symbol;Acc:HGNC:6083]	-
ENSG00000178188	1603.29834219157	1551.40767988385	1430.91689152113	873.331978548167	847.461500804241	972.25725371248	1528.54097119885	897.683577688296	0.768358959647343	1.71447672356621e-15	1.00138628938756e-13	SH2B1	16	28846600	28874212	+	7145	protein_coding	SH2B adaptor protein 1 [Source:HGNC Symbol;Acc:HGNC:30417]	-
ENSG00000250742	160.529249435848	139.615521947791	186.760745918305	365.559627763899	381.357675361908	414.069737477107	162.301839100648	386.995680200971	-1.24844021956753	1.76786819173887e-15	1.02861480305542e-13	LINC02381	12	54126098	54142493	+	2310	lincRNA	long intergenic non-protein coding RNA 2381 [Source:HGNC Symbol;Acc:HGNC:53304]	-
ENSG00000150995	329.035107539315	241.255621925782	296.62000822319	596.199492662319	622.113783544931	593.679208019125	288.970245896096	603.997494742125	-1.06112321168199	2.31543992212728e-15	1.34207139913835e-13	ITPR1	3	4493345	4847840	+	32454	protein_coding	inositol 1,4,5-trisphosphate receptor type 1 [Source:HGNC Symbol;Acc:HGNC:6180]	-
ENSG00000124767	2310.22528535937	2362.29463135662	2513.03062522425	3664.7124778326	4089.00174138046	3585.73637597059	2395.18351398008	3779.81686506122	-0.658063159386366	2.33574346543243e-15	1.34645588933813e-13	GLO1	6	38675925	38703141	-	2352	protein_coding	glyoxalase I [Source:HGNC Symbol;Acc:HGNC:4323]	-
ENSG00000143933	18002.2086867344	19025.6864068693	20703.8934752082	29046.0370568911	28733.7599994274	28322.3700434341	19243.9295229373	28700.7223665842	-0.57664357661165	2.3407372236617e-15	1.34645588933813e-13	CALM2	2	47160082	47176601	-	6466	protein_coding	calmodulin 2 [Source:HGNC Symbol;Acc:HGNC:1445]	-
ENSG00000082497	177.47954285454	172.006323039678	216.972043052148	443.047329409613	501.73572945342	387.182092186386	188.819302982122	443.98838368314	-1.23142710516203	2.94852775850754e-15	1.68967330342247e-13	SERTAD4	1	210232799	210246631	+	5467	protein_coding	SERTA domain containing 4 [Source:HGNC Symbol;Acc:HGNC:25236]	-
ENSG00000107566	3043.07620669694	3081.59380043163	3057.74946748597	2004.65242257559	2081.09579913405	2020.87542005061	3060.80649153818	2035.54121392008	0.588462956952653	2.98986435532971e-15	1.70692030451267e-13	ERLIN1	10	100150094	100188334	-	5792	protein_coding	ER lipid raft associated 1 [Source:HGNC Symbol;Acc:HGNC:16947]	-
ENSG00000135905	1482.65213609382	1358.17979750811	1146.19830338097	2326.45428941015	2770.62129297023	2220.91950101357	1329.0100789943	2439.33169446465	-0.876861390194376	3.14360367257644e-15	1.78796874051483e-13	DOCK10	2	224765090	225042445	-	11265	protein_coding	dedicator of cytokinesis 10 [Source:HGNC Symbol;Acc:HGNC:23479]	-
ENSG00000259956	4094.9914747393	3828.81607389621	3633.59510073408	2532.48041378581	2297.77629649877	2537.11820963246	3852.46754978986	2455.79163997235	0.649575301238434	3.57635628196518e-15	2.02651292902699e-13	RBM15B	3	51391268	51397908	+	6641	protein_coding	RNA binding motif protein 15B [Source:HGNC Symbol;Acc:HGNC:24303]	-
ENSG00000138757	5653.42139317551	5795.71954709668	5785.00565420475	3594.51773634178	3968.62368728895	3947.10632867788	5744.71553149231	3836.74925076954	0.582544016385673	3.75857856535492e-15	2.12185033804758e-13	G3BP2	4	75642782	75724525	-	7183	protein_coding	G3BP stress granule assembly factor 2 [Source:HGNC Symbol;Acc:HGNC:30291]	-
ENSG00000161714	2835.68438133883	2508.6116983579	2624.72087523422	1642.73927488914	1583.21216741156	1762.75402525969	2656.33898497698	1662.90182252013	0.676319519431446	4.20194461448109e-15	2.36336040427814e-13	PLCD3	17	45108967	45133354	-	6740	protein_coding	phospholipase C delta 3 [Source:HGNC Symbol;Acc:HGNC:9061]	-
ENSG00000013375	3003.19316335884	3131.85538833284	3272.89052283304	4637.41103849115	5223.44452313887	4682.75230383201	3135.97969150824	4847.86928848734	-0.628346656595828	4.89329980023249e-15	2.74205353381294e-13	PGM3	6	83161150	83193936	-	7335	protein_coding	phosphoglucomutase 3 [Source:HGNC Symbol;Acc:HGNC:8907]	-
ENSG00000197496	1796.73110238135	1667.56779414441	1592.0438095683	2657.37235643832	2667.57767866789	2567.23237235806	1685.44756869802	2630.72746915476	-0.642642681717964	6.23333258432661e-15	3.48012458182294e-13	SLC2A10	20	46709487	46736347	+	5000	protein_coding	solute carrier family 2 member 10 [Source:HGNC Symbol;Acc:HGNC:13444]	-
ENSG00000092820	4349.24587601968	4017.57625956962	3796.55300648633	2603.586775296	2330.51912721166	2683.38700001398	4054.45838069188	2539.16430084055	0.675238116900019	6.3090122124786e-15	3.50947470544689e-13	EZR	6	158765741	158819412	-	3342	protein_coding	ezrin [Source:HGNC Symbol;Acc:HGNC:12691]	-
ENSG00000163577	308.096509786813	319.440314216545	339.648219292604	615.343513068907	700.118762596231	585.075161526094	322.395014431987	633.512479063744	-0.974364101397621	6.36574361540657e-15	3.5281088519549e-13	EIF5A2	3	170888415	170908693	-	5593	protein_coding	eukaryotic translation initiation factor 5A2 [Source:HGNC Symbol;Acc:HGNC:3301]	-
ENSG00000115310	24703.5570436184	24774.4951385915	24889.5313690243	36291.5929707751	34236.4816080586	34577.5118438675	24789.1945170781	35035.1954742337	-0.499106337452441	7.02915999777251e-15	3.88162995367903e-13	RTN4	2	54972187	55112621	-	6644	protein_coding	reticulon 4 [Source:HGNC Symbol;Acc:HGNC:14085]	-
ENSG00000100216	1514.5585707643	1701.07551941188	1613.10016817673	894.299238993478	763.678375156549	1017.42849780089	1609.57808611764	891.802037316973	0.852597403030646	7.26757995318923e-15	3.99874888293955e-13	TOMM22	22	38681948	38685421	+	2191	protein_coding	translocase of outer mitochondrial membrane 22 [Source:HGNC Symbol;Acc:HGNC:18002]	-
ENSG00000128606	2559.49430622249	2885.01514552915	3040.3550842877	4489.72859535462	4381.76116893102	4380.53517076431	2828.28817867978	4417.34164501665	-0.643160971561287	8.1428170332746e-15	4.46414510712304e-13	LRRC17	7	102912991	102944949	+	2674	protein_coding	leucine rich repeat containing 17 [Source:HGNC Symbol;Acc:HGNC:16895]	-
ENSG00000197858	4920.57047183794	4875.37402641685	5253.1037258786	3330.14793072699	2738.84148669007	3270.61317316333	5016.34940804446	3113.2008635268	0.688418155830801	8.36503313003173e-15	4.56947457239791e-13	GPAA1	8	144082590	144086216	+	3268	protein_coding	glycosylphosphatidylinositol anchor attachment 1 [Source:HGNC Symbol;Acc:HGNC:4446]	-
ENSG00000197646	524.462019896	518.252817470199	463.239889385599	910.708399341982	878.278282651668	873.310719042626	501.984908917266	887.432467012092	-0.823363178398078	8.48551590202957e-15	4.61867542968534e-13	PDCD1LG2	9	5510570	5571254	+	2365	protein_coding	programmed cell death 1 ligand 2 [Source:HGNC Symbol;Acc:HGNC:18731]	-
ENSG00000162522	1346.05271266084	1282.22895356851	1227.67725625709	681.891774482285	776.197692782066	795.874300605349	1285.31964082881	751.321255956567	0.775419750394652	9.05975602936031e-15	4.91362339506663e-13	KIAA1522	1	32741885	32774970	+	5965	protein_coding	KIAA1522 [Source:HGNC Symbol;Acc:HGNC:29301]	-
ENSG00000105058	2229.46212259972	2104.2851467971	2187.11481371976	1240.71484635079	1308.75020408291	1470.21644449664	2173.62069437219	1339.89383164345	0.699025920328827	9.65255365941177e-15	5.21650106305435e-13	FAM32A	19	16185380	16192046	+	1921	protein_coding	family with sequence similarity 32 member A [Source:HGNC Symbol;Acc:HGNC:24563]	-
ENSG00000175040	1905.41239547767	1687.67242930489	1938.10048582868	1178.72468503422	1044.88150951432	1117.45053828237	1843.72843687042	1113.6855776103	0.727707433584283	1.04501841210982e-14	5.62753532138287e-13	CHST2	3	143119331	143124014	+	4582	protein_coding	carbohydrate sulfotransferase 2 [Source:HGNC Symbol;Acc:HGNC:1970]	-
ENSG00000125148	13298.0037250056	14024.0999486117	13942.971374195	9673.20002544322	8706.70389633084	9612.87094433866	13755.0250159374	9330.92495537091	0.559875718885263	1.16320955256125e-14	6.24187288522798e-13	MT2A	16	56608199	56609497	+	1299	protein_coding	metallothionein 2A [Source:HGNC Symbol;Acc:HGNC:7406]	-
ENSG00000163539	702.938638833992	729.351486655258	637.183721368334	1187.84088522783	1248.07966482079	1110.9975034126	689.824615619195	1182.30601782041	-0.778884662167894	1.56865549220296e-14	8.38788813542047e-13	CLASP2	3	33496245	33718356	-	15211	protein_coding	cytoplasmic linker associated protein 2 [Source:HGNC Symbol;Acc:HGNC:17078]	-
ENSG00000163349	1272.26908248535	1118.04109975791	1181.90256363006	1912.5788006201	2075.31765253766	1832.66190301556	1190.73758195777	1940.18611872444	-0.704141863288522	1.88154627291278e-14	1.0025670772089e-12	HIPK1	1	113929192	113977869	+	9280	protein_coding	homeodomain interacting protein kinase 1 [Source:HGNC Symbol;Acc:HGNC:19006]	-
ENSG00000177732	4137.86574632775	3642.28973657396	3856.97560075401	2398.47227093969	1997.31267348636	2559.70383167666	3879.04369455191	2318.49625870091	0.742929007712221	3.09170779556287e-14	1.64163197844118e-12	SOX12	20	325595	330224	+	4630	protein_coding	SRY-box 12 [Source:HGNC Symbol;Acc:HGNC:11198]	HMG
ENSG00000006451	3804.84233445463	4039.91474308127	4044.65184052486	6180.78373126991	5714.58698383223	5685.1237202701	3963.13630602025	5860.16481179075	-0.564445751087914	3.23060963059797e-14	1.70940898432964e-12	RALA	7	39623483	39708124	+	3665	protein_coding	RAS like proto-oncogene A [Source:HGNC Symbol;Acc:HGNC:9839]	-
ENSG00000204611	295.134520701931	340.661873552609	385.422911919639	98.4549620910251	160.825080266259	92.4934998000811	340.406435391393	117.257847385789	1.53625693597756	3.27847538169022e-14	1.72871274813707e-12	ZNF616	19	52113091	52139922	-	4891	protein_coding	zinc finger protein 616 [Source:HGNC Symbol;Acc:HGNC:28062]	zf-C2H2
ENSG00000035403	13455.5417461911	12177.8242863741	10743.3203595652	18628.0434756297	19993.350247951	18618.081105107	12125.5621307101	19079.8249428959	-0.654075727840519	3.64662621636334e-14	1.9161822049029e-12	VCL	10	73995193	74121363	+	9992	protein_coding	vinculin [Source:HGNC Symbol;Acc:HGNC:12665]	-
ENSG00000197226	5744.15531676968	5103.22655823564	4918.94846970124	3524.32299485095	3262.72677809633	3436.24106815418	5255.44344823552	3407.76361370049	0.624929874327121	3.68331609968039e-14	1.92786740818937e-12	TBC1D9B	5	179862066	179907859	-	11473	protein_coding	TBC1 domain family member 9B [Source:HGNC Symbol;Acc:HGNC:29097]	-
ENSG00000181704	880.418181688531	962.788639351964	947.536137379635	1492.32197169452	1628.47431574997	1443.32879920592	930.24765280671	1521.37502888347	-0.710137299839705	3.6942540220144e-14	1.92786740818937e-12	YIPF6	X	68498323	68537285	+	8850	protein_coding	Yip1 domain family member 6 [Source:HGNC Symbol;Acc:HGNC:28304]	-
ENSG00000169221	2720.02355565834	2466.16857968577	2566.12926867161	1676.46921560551	1451.27782012726	1703.6012056201	2584.10713467191	1610.44941378429	0.682575993312473	3.89518319937361e-14	2.0257620570441e-12	TBC1D10B	16	30357102	30370264	-	6699	protein_coding	TBC1 domain family member 10B [Source:HGNC Symbol;Acc:HGNC:24510]	-
ENSG00000132688	3412.99143365781	3191.0523696387	2522.18556374966	1707.4642962638	1564.91470318965	1849.86999600162	3042.07645568206	1707.41633181836	0.833174309001626	4.09350808854395e-14	2.12163869735933e-12	NES	1	156668763	156677397	-	5558	protein_coding	nestin [Source:HGNC Symbol;Acc:HGNC:7756]	-
ENSG00000118596	538.421085064334	591.969813058632	485.211741846577	958.112640348772	1334.75186376668	976.559276958996	538.534213323181	1089.80792702482	-1.01846524213692	4.10813646217128e-14	2.12197824199092e-12	SLC16A7	12	59596067	59789855	+	13665	protein_coding	solute carrier family 16 member 7 [Source:HGNC Symbol;Acc:HGNC:10928]	-
ENSG00000158373	366.923998710509	347.363418606103	444.930012334785	163.17998346568	186.826739950026	150.570813628039	386.405809883799	166.859179014582	1.21191611799185	4.62082646207159e-14	2.37870747976336e-12	HIST1H2BD	6	26158146	26171349	+	871	protein_coding	histone cluster 1 H2B family member d [Source:HGNC Symbol;Acc:HGNC:4747]	-
ENSG00000023445	301.116977202646	254.65871203277	281.056612729998	505.037490726184	677.969200643393	570.018080163291	278.944100655138	584.341590510956	-1.06536319610855	5.51353436789064e-14	2.82866665239146e-12	BIRC3	11	102317450	102339403	+	7518	protein_coding	baculoviral IAP repeat containing 3 [Source:HGNC Symbol;Acc:HGNC:591]	-
ENSG00000169184	2225.47381826591	2047.3220138424	2086.41048994028	1402.07158977775	1371.3467922105	1371.26990982678	2119.73544068286	1381.56276393834	0.617602824035092	6.87138075313687e-14	3.5062531676712e-12	MN1	22	27748277	27801498	-	7693	protein_coding	MN1 proto-oncogene, transcriptional regulator [Source:HGNC Symbol;Acc:HGNC:7180]	-
ENSG00000113356	137.596499516441	141.849370298955	120.845188535374	350.062087434756	330.317380427108	277.480499400243	133.43035278359	319.286655754036	-1.26280954588136	6.88043885135003e-14	3.5062531676712e-12	POLR3G	5	90471748	90514553	+	4019	protein_coding	RNA polymerase III subunit G [Source:HGNC Symbol;Acc:HGNC:30075]	-
ENSG00000178773	633.143312992319	596.437509760961	496.197668077065	286.248686079462	282.166158790503	295.764098197934	575.259496943448	288.059647689299	0.997148339836203	7.52395894026827e-14	3.82115483406051e-12	CPNE7	16	89575768	89597246	+	3048	protein_coding	copine 7 [Source:HGNC Symbol;Acc:HGNC:2320]	-
ENSG00000101347	843.52636660079	823.173117404173	958.522063610124	1574.36777343704	1574.54494751697	1343.30675872443	875.073849205029	1497.40649322615	-0.774571038044693	7.55499048630168e-14	3.82115483406051e-12	SAMHD1	20	36889773	36951901	-	11261	protein_coding	SAM and HD domain containing deoxynucleoside triphosphate triphosphohydrolase 1 [Source:HGNC Symbol;Acc:HGNC:15925]	-
ENSG00000145391	2972.28380477181	2796.77813565814	2673.24204941887	1761.24987740612	1935.6791097915	1764.90503688294	2814.10132994961	1820.61134136019	0.628047572486194	7.57386806961816e-14	3.82115483406051e-12	SETD7	4	139495941	139606699	-	13916	protein_coding	SET domain containing lysine methyltransferase 7 [Source:HGNC Symbol;Acc:HGNC:30412]	-
ENSG00000239305	560.356758900288	599.788282287709	648.169647598823	1080.26972294319	986.137019117662	1029.25906172881	602.77156292894	1031.88860126322	-0.77510242217779	8.25846073101796e-14	4.13961933324365e-12	RNF103	2	86603393	86623866	-	7599	protein_coding	ring finger protein 103 [Source:HGNC Symbol;Acc:HGNC:12859]	-
ENSG00000277443	22796.1504959738	23284.5182883647	24646.0100042485	16284.2684058517	14817.093922016	16909.1023704288	23575.5595961957	16003.4882327655	0.558972308718675	8.25961186601361e-14	4.13961933324365e-12	MARCKS	6	113857362	113863471	+	4275	protein_coding	myristoylated alanine rich protein kinase C substrate [Source:HGNC Symbol;Acc:HGNC:6759]	-
ENSG00000021574	471.616987473019	532.772831752769	544.718842261723	899.768959109646	909.095064499095	876.537236477513	516.36955382917	895.133753362084	-0.793785347697894	8.84785321574712e-14	4.41985193862947e-12	SPAST	2	32063547	32157637	+	9490	protein_coding	spastin [Source:HGNC Symbol;Acc:HGNC:11233]	-
ENSG00000242247	1598.31296177431	1591.61695020481	1752.25523376292	2522.45259357284	2527.93913592174	2473.66336674635	1647.39504858068	2508.01836541364	-0.60588213608588	9.38966075859203e-14	4.67512748458946e-12	ARFGAP3	22	42796502	42858106	-	3381	protein_coding	ADP ribosylation factor GTPase activating protein 3 [Source:HGNC Symbol;Acc:HGNC:661]	-
ENSG00000069399	2692.10542532167	2622.5379642673	2682.39698794428	1860.6164595165	1593.80543617161	1711.1297463015	2665.68012584442	1721.85054732987	0.630372704698552	1.15142953030309e-13	5.71425125724928e-12	BCL3	19	44747705	44760044	+	3242	protein_coding	B cell CLL/lymphoma 3 [Source:HGNC Symbol;Acc:HGNC:998]	-
ENSG00000115993	2539.55278455344	2495.20860825091	2273.17123585858	3566.25751574158	3889.65568380492	3630.907620059	2435.97754288765	3695.6069398685	-0.601659199865179	1.16772778779025e-13	5.77625869230706e-12	TRAK2	2	201377207	201451579	-	7595	protein_coding	trafficking kinesin protein 2 [Source:HGNC Symbol;Acc:HGNC:13206]	-
ENSG00000088367	1962.24573223446	1659.74932491533	1706.48054113588	1124.9391038919	1007.32355663777	1100.24244529631	1776.15853276189	1077.50170194199	0.721259708156204	1.23870864218842e-13	6.10747709099785e-12	EPB41L1	20	36091504	36232799	+	9674	protein_coding	erythrocyte membrane protein band 4.1 like 1 [Source:HGNC Symbol;Acc:HGNC:3378]	-
ENSG00000113615	1152.61995247106	1205.16118545333	1259.71954109602	1986.42002218837	2424.89552161941	1840.19044369696	1205.83355967347	2083.83532916825	-0.789339590427496	1.3135145452266e-13	6.43849900633606e-12	SEC24A	5	134648789	134727823	+	7201	protein_coding	SEC24 homolog A, COPII coat complex component [Source:HGNC Symbol;Acc:HGNC:10703]	-
ENSG00000265808	4647.37162497197	4826.22936269123	5124.9345865229	6880.90790613942	7404.69486327706	7059.62014753177	4866.1785247287	7115.07430564942	-0.54794281416815	1.31432549187685e-13	6.43849900633606e-12	SEC22B	1	120150898	120176515	-	9034	protein_coding	SEC22 homolog B, vesicle trafficking protein (gene/pseudogene) [Source:HGNC Symbol;Acc:HGNC:10700]	-
ENSG00000004700	896.371399023771	908.05935474843	890.775518522111	1417.56913010689	1510.98533495665	1364.81687495701	898.402090764771	1431.12378000685	-0.672160719254258	1.35796429588424e-13	6.63088289302187e-12	RECQL	12	21468911	21501669	-	3778	protein_coding	RecQ like helicase [Source:HGNC Symbol;Acc:HGNC:9948]	-
ENSG00000167508	4596.52074471589	4568.21987813171	4675.42710492541	2991.93690354393	2436.45181481219	3130.79741765158	4613.389242591	2853.0620453359	0.693573981285573	1.50114364533936e-13	7.30652801221906e-12	MVD	16	88651935	88663161	-	4717	protein_coding	mevalonate diphosphate decarboxylase [Source:HGNC Symbol;Acc:HGNC:7529]	-
ENSG00000109854	1019.01175728842	1114.69032723116	1180.07157592498	668.217474191865	600.927246024825	677.568661326175	1104.59122014819	648.904460514289	0.768000067993981	2.01798671034395e-13	9.79078152820552e-12	HTATIP2	11	20363685	20383783	+	2797	protein_coding	HIV-1 Tat interactive protein 2 [Source:HGNC Symbol;Acc:HGNC:16637]	-
ENSG00000114698	696.956182333277	653.40064271566	888.029036964489	1266.24020689291	1521.57860371671	1364.81687495701	746.128620671142	1384.21189518887	-0.889678867651941	2.1881649073356e-13	1.05826344849677e-11	PLSCR4	3	146192339	146251179	-	4227	protein_coding	phospholipid scramblase 4 [Source:HGNC Symbol;Acc:HGNC:16497]	-
ENSG00000138279	3279.38323847518	3528.36347066456	3383.66527899047	2397.56065092033	2109.02350768328	2229.52354750661	3397.13732937674	2245.36923537007	0.597029461454593	2.4287246507068e-13	1.17087658875027e-11	ANXA7	10	73375101	73414076	-	2862	protein_coding	annexin A7 [Source:HGNC Symbol;Acc:HGNC:545]	-
ENSG00000162695	1589.33927702324	1606.13696448738	1576.4804140751	2495.103992992	2888.11027376354	2314.48850662529	1590.65221852857	2565.90092446028	-0.69021902126622	2.52326740556719e-13	1.21260565889061e-11	SLC30A7	1	100896076	100981753	+	8376	protein_coding	solute carrier family 30 member 7 [Source:HGNC Symbol;Acc:HGNC:19306]	-
ENSG00000107290	1785.76326546337	1640.76161393044	1521.55078292266	2599.02867519919	3003.67320569139	2489.79595392079	1649.35855410549	2697.49927827046	-0.710140742527731	2.56351822381121e-13	1.22806270494628e-11	SETX	9	132261356	132354985	-	12140	protein_coding	senataxin [Source:HGNC Symbol;Acc:HGNC:445]	-
ENSG00000169019	506.514650393855	520.486665821363	617.042856612439	951.731300213243	980.35887252127	938.916573551986	548.014724275886	957.002248762166	-0.802839006562038	2.67914054340528e-13	1.27941598402995e-11	COMMD8	4	47450796	47463719	-	1766	protein_coding	COMM domain containing 8 [Source:HGNC Symbol;Acc:HGNC:26036]	-
ENSG00000178951	2945.3627505186	2558.87328625911	2466.34043874467	1720.22697653486	1571.65587421877	1711.1297463015	2656.85882517413	1667.67086568504	0.67190109262762	2.92322093990243e-13	1.39159978662565e-11	ZBTB7A	19	4044364	4066945	-	5725	protein_coding	zinc finger and BTB domain containing 7A [Source:HGNC Symbol;Acc:HGNC:18078]	ZBTB
ENSG00000163697	3525.66103108794	3454.64647507613	3411.13009456669	5003.88228627441	5699.17859290852	4917.2125707671	3463.81253357692	5206.75781665001	-0.588135881297788	3.14399903633849e-13	1.49202404268239e-11	APBB2	4	40810027	41216714	-	12956	protein_coding	amyloid beta precursor protein binding family B member 2 [Source:HGNC Symbol;Acc:HGNC:582]	-
ENSG00000107863	3728.06747602879	3457.99724760288	2974.43952690477	1875.20237982628	2256.36624589129	1743.39492065037	3386.83475017881	1958.32118212265	0.78981964084378	3.30194101808105e-13	1.562095834909e-11	ARHGAP21	10	24583609	24723668	-	10937	protein_coding	Rho GTPase activating protein 21 [Source:HGNC Symbol;Acc:HGNC:23725]	-
ENSG00000168575	1162.59071330558	1198.45964039983	1117.81799395221	1851.50025932289	1733.44397891777	1769.20706012946	1159.62278255254	1784.7170994567	-0.622722825748429	3.45349563050426e-13	1.62872002002602e-11	SLC20A2	8	42416475	42541926	-	6641	protein_coding	solute carrier family 20 member 2 [Source:HGNC Symbol;Acc:HGNC:10947]	-
ENSG00000177034	467.628683139209	509.31742406554	436.690567661919	917.089739477512	1041.99243621612	751.778562328566	471.212224955556	903.6202460074	-0.941502234914022	3.67744744102422e-13	1.72896956159114e-11	MTX3	5	79976731	79991265	-	7919	protein_coding	metaxin 3 [Source:HGNC Symbol;Acc:HGNC:24812]	-
ENSG00000086827	667.043899829703	656.751415242407	619.789338170061	341.857507260504	389.061870823765	315.123202807253	647.861551080724	348.680860297174	0.892250706619535	3.77109985174951e-13	1.76752846755148e-11	ZW10	11	113733187	113773811	-	2992	protein_coding	zw10 kinetochore protein [Source:HGNC Symbol;Acc:HGNC:13194]	-
ENSG00000101290	1630.21939644479	1565.92769416642	1484.93102882103	990.93096104578	1018.87984983055	988.389840886913	1560.35937314408	999.400217254416	0.642430416303923	3.83629481866161e-13	1.79255301895985e-11	CDS2	20	5126786	5197887	+	11893	protein_coding	CDP-diacylglycerol synthase 2 [Source:HGNC Symbol;Acc:HGNC:1801]	-
ENSG00000085449	2788.82180541656	2840.33817850585	2996.41137936575	4260.00035047556	4598.44166629574	4035.29780523144	2875.19045442939	4297.91327400091	-0.579960384958317	4.57555534542591e-13	2.13142280600116e-11	WDFY1	2	223855716	223945387	-	5516	protein_coding	WD repeat and FYVE domain containing 1 [Source:HGNC Symbol;Acc:HGNC:20451]	-
ENSG00000176853	1636.2018529455	1689.90627765606	1774.2270862239	2598.11705517983	2887.14724933081	2456.45527376029	1700.11173894182	2647.23985942364	-0.638881055854959	4.87321979555235e-13	2.26314115642991e-11	FAM91A1	8	123768456	123815452	+	7246	protein_coding	family with sequence similarity 91 member A1 [Source:HGNC Symbol;Acc:HGNC:26306]	-
ENSG00000165072	363.932770460152	360.766508713091	320.422848389249	156.798643330151	160.825080266259	169.929918237358	348.37404252083	162.517880611256	1.10015958686691	4.89711510660849e-13	2.26730457344379e-11	MAMDC2	9	70043581	70226970	+	3854	protein_coding	MAM domain containing 2 [Source:HGNC Symbol;Acc:HGNC:23673]	-
ENSG00000047644	1944.29836273232	1673.15241502232	1594.79029112592	2743.97625827764	2816.84646574137	2668.32991865118	1737.41368962685	2743.05088089006	-0.659038902688493	5.05061336668321e-13	2.33126488104715e-11	WWC3	X	10015562	10144478	+	7114	protein_coding	WWC family member 3 [Source:HGNC Symbol;Acc:HGNC:29237]	-
ENSG00000069869	1318.13458232417	1361.53057003485	1199.29694682833	2013.76862276921	2289.10907660418	1942.3634958017	1292.98736639578	2081.74706505836	-0.68797883458634	5.07498225179408e-13	2.33541455987106e-11	NEDD4	15	55826922	55993746	-	9122	protein_coding	neural precursor cell expressed, developmentally down-regulated 4, E3 ubiquitin protein ligase [Source:HGNC Symbol;Acc:HGNC:7727]	-
ENSG00000142875	1334.08779965941	1383.8690535465	1409.86053291269	2021.0615829241	2302.59141866243	2072.49969900879	1375.9391287062	2132.05090019844	-0.631759187470607	5.1347245850273e-13	2.35576820387385e-11	PRKACB	1	84078062	84238498	+	6730	protein_coding	protein kinase cAMP-activated catalytic subunit beta [Source:HGNC Symbol;Acc:HGNC:9381]	-
ENSG00000120742	4658.33946188994	4705.60155172833	5802.40003740302	8218.25447454251	7572.26111457244	8319.03745294915	5055.4470170071	8036.51768068804	-0.668393366263708	5.28166571214641e-13	2.41588480435709e-11	SERP1	3	150541994	150603228	-	5747	protein_coding	stress associated endoplasmic reticulum protein 1 [Source:HGNC Symbol;Acc:HGNC:10759]	-
ENSG00000113532	806.634551513049	911.410127275177	910.000889425466	1343.72790853862	1423.35011157803	1579.91803728278	876.015189404564	1448.99868579981	-0.725489680452115	5.4980333650641e-13	2.50063187120744e-11	ST8SIA4	5	100806935	100903266	-	7794	protein_coding	ST8 alpha-N-acetyl-neuraminide alpha-2,8-sialyltransferase 4 [Source:HGNC Symbol;Acc:HGNC:10871]	-
ENSG00000118762	3714.10841086045	3747.2806090787	3558.52460482574	2434.02545169479	2640.6129945514	2373.64132626487	3673.3045415883	2482.75992417035	0.564816233375288	5.50104324678922e-13	2.50063187120744e-11	PKD2	4	88007668	88077777	+	5498	protein_coding	polycystin 2, transient receptor potential cation channel [Source:HGNC Symbol;Acc:HGNC:9009]	-
ENSG00000116138	1152.61995247106	1106.87185800208	1051.90243656928	1765.80797750292	2057.02018831575	1651.97692666191	1103.79808234747	1824.93503082686	-0.725944547144874	5.51634187313639e-13	2.50063187120744e-11	DNAJC16	1	15526813	15592379	+	8563	protein_coding	DnaJ heat shock protein family (Hsp40) member C16 [Source:HGNC Symbol;Acc:HGNC:29157]	-
ENSG00000137801	61212.4949153141	57117.2684909289	50319.2041110476	87593.0095603347	83868.8348222052	81385.6757775783	56216.3225057635	84282.5067200394	-0.584270087679735	6.43111557740351e-13	2.9066345582872e-11	THBS1	15	39581079	39599466	+	9158	protein_coding	thrombospondin 1 [Source:HGNC Symbol;Acc:HGNC:11785]	-
ENSG00000132334	94.7222279279847	111.692417558232	113.521237715048	246.137405227563	303.352696310609	246.290830863007	106.645294400422	265.260310800393	-1.3149490782361	6.96948648436567e-13	3.14061192141178e-11	PTPRE	10	127907061	128085855	+	11235	protein_coding	protein tyrosine phosphatase, receptor type E [Source:HGNC Symbol;Acc:HGNC:9669]	-
ENSG00000143537	3512.69904200305	3368.64331355629	3505.42596137838	2309.13350904228	1941.4572563879	2384.39638438116	3462.25610564591	2211.66238327045	0.646919954921671	7.14731011138134e-13	3.21121453702476e-11	ADAM15	1	155050566	155062775	+	6584	protein_coding	ADAM metallopeptidase domain 15 [Source:HGNC Symbol;Acc:HGNC:193]	-
ENSG00000179454	299.122825035741	266.944877964176	368.944022573906	576.143852236369	717.453202385409	614.113818440073	311.670575191274	635.90362435395	-1.02555300979681	7.49122168437694e-13	3.35580213861204e-11	KLHL28	14	44924319	45042322	-	8076	protein_coding	kelch like family member 28 [Source:HGNC Symbol;Acc:HGNC:19741]	-
ENSG00000125534	5771.0763710229	5734.28871743966	5546.06175869162	3761.3441998849	3099.9756489646	3949.25734030114	5683.80894905139	3603.52572971688	0.657591485760031	7.70472062845767e-13	3.44129080775759e-11	PPDPF	20	63520724	63522206	+	1094	protein_coding	pancreatic progenitor cell differentiation and proliferation factor [Source:HGNC Symbol;Acc:HGNC:16142]	-
ENSG00000078177	216.365510109186	241.255621925782	199.577659853875	453.075149622588	497.883631722492	401.163667737561	219.066263962948	450.707483027547	-1.04433860387282	7.77799186480954e-13	3.46382945627559e-11	N4BP2	4	40056826	40158252	+	9835	protein_coding	NEDD4 binding protein 2 [Source:HGNC Symbol;Acc:HGNC:29851]	-
ENSG00000175390	6425.15828176772	6991.94533914535	7766.13435110285	4635.58779845243	4626.36937484497	4792.45389661816	7061.07932400531	4684.80368997185	0.59209403980639	8.65614927065433e-13	3.84363400070634e-11	EIF3F	11	7970251	8001862	+	9431	protein_coding	eukaryotic translation initiation factor 3 subunit F [Source:HGNC Symbol;Acc:HGNC:3275]	-
ENSG00000104722	258.24270561419	256.892560383935	244.43685862837	100.278202129748	88.5982478113525	119.381145090802	253.190708208831	102.752531677301	1.30397043401223	8.79585163696974e-13	3.8942799696508e-11	NEFM	8	24913012	24919098	+	4381	protein_coding	neurofilament medium [Source:HGNC Symbol;Acc:HGNC:7734]	-
ENSG00000167969	1431.80125583775	1392.80444695116	1681.76220711729	933.498899826016	752.122081963764	909.877916638007	1502.1226366354	865.166299475929	0.796731119210892	8.96039590688807e-13	3.95559803029076e-11	ECI1	16	2239395	2252300	-	3234	protein_coding	enoyl-CoA delta isomerase 1 [Source:HGNC Symbol;Acc:HGNC:2703]	-
ENSG00000179010	11752.5357956543	11748.9254029505	13021.9845585391	8322.1791567497	7306.46637113838	8608.34851627731	12174.4819190479	8078.9980147218	0.591760576822501	9.48322026840853e-13	4.17426617379861e-11	MRFAP1	4	6640091	6642745	+	2655	protein_coding	Morf4 family associated protein 1 [Source:HGNC Symbol;Acc:HGNC:24549]	-
ENSG00000145545	1061.88602887688	1006.34868219967	1068.38132591501	619.901613165714	655.819638690555	661.436074151743	1045.53867899719	645.719108669337	0.696201212520363	1.03314501637332e-12	4.53102579897553e-11	SRD5A1	5	6633343	6674386	+	7715	protein_coding	steroid 5 alpha-reductase 1 [Source:HGNC Symbol;Acc:HGNC:11284]	-
ENSG00000113657	24901.9751842255	23793.8357124303	23465.0229344709	32996.0866007838	33490.1376726912	32716.8867897496	24053.6112770422	33067.7036877416	-0.45917935928811	1.03533909669729e-12	4.53102579897553e-11	DPYSL3	5	147390811	147510056	-	7164	protein_coding	dihydropyrimidinase like 3 [Source:HGNC Symbol;Acc:HGNC:3015]	-
ENSG00000150347	2498.67266513189	2353.35923795196	2481.90383423787	3468.71417366991	3981.14300491447	3569.60378879615	2444.64524577391	3673.15365579351	-0.587176447191213	1.05423419767387e-12	4.60045992122856e-11	ARID5B	10	61901300	62096944	+	9144	protein_coding	AT-rich interaction domain 5B [Source:HGNC Symbol;Acc:HGNC:17362]	ARID
ENSG00000171132	347.979553124912	308.271072460722	339.648219292604	621.724853204436	613.446563650343	572.169091786548	331.966281626079	602.446836213776	-0.859060368725601	1.09014017609436e-12	4.74351539087934e-11	PRKCE	2	45651345	46187990	+	9908	protein_coding	protein kinase C epsilon [Source:HGNC Symbol;Acc:HGNC:9401]	-
ENSG00000129925	6151.95943490174	5648.28555591982	6013.87911733993	4023.89076546097	3429.33000495898	4157.90546775713	5938.04136938716	3870.37541272569	0.617758819294781	1.19231202766052e-12	5.17327155772934e-11	TMEM8A	16	370773	387113	-	4447	protein_coding	transmembrane protein 8A [Source:HGNC Symbol;Acc:HGNC:17205]	-
ENSG00000120137	2063.94749274661	2138.90979624015	2107.46684854872	3079.45242540262	3921.43549008508	3178.11967336325	2103.44137917849	3393.00252961698	-0.689921377170231	1.28501192124824e-12	5.55959858577657e-11	PANK3	5	168548495	168579600	-	10580	protein_coding	pantothenate kinase 3 [Source:HGNC Symbol;Acc:HGNC:19365]	-
ENSG00000166479	3863.66982337832	4295.69037928962	3882.60942862515	2418.52791136564	2872.70188283983	2411.28402967188	4013.9898770977	2567.50460795912	0.644326391872922	1.35208562743167e-12	5.83317395970948e-11	TMX3	18	68673688	68715298	-	7637	protein_coding	thioredoxin related transmembrane protein 3 [Source:HGNC Symbol;Acc:HGNC:24718]	-
ENSG00000186106	295.134520701931	276.997195544417	308.521428306219	526.004751171495	554.702073253685	538.828411626054	293.551048184189	539.845078683745	-0.877336217519103	1.36307848663037e-12	5.84895655672855e-11	ANKRD46	8	100509752	100559784	-	5820	protein_coding	ankyrin repeat domain 46 [Source:HGNC Symbol;Acc:HGNC:27229]	-
ENSG00000156804	2394.97675245283	2497.44245660208	2644.86173999011	1556.13537304981	1756.55656530334	1419.66767135008	2512.42698301501	1577.45320323441	0.671150783833979	1.36344700453174e-12	5.84895655672855e-11	FBXO32	8	123497889	123541206	-	7395	protein_coding	F-box protein 32 [Source:HGNC Symbol;Acc:HGNC:16731]	-
ENSG00000059145	1436.78663625501	1334.72438982088	1437.32534848892	911.620019361343	840.720329775116	920.632974754296	1402.94545818827	890.991107963585	0.655632198757361	1.43086625370346e-12	6.12088307851854e-11	UNKL	16	1363205	1414751	-	7494	protein_coding	unkempt family like zinc finger [Source:HGNC Symbol;Acc:HGNC:14184]	-
ENSG00000037241	681.002964998037	837.693131686744	904.507926310222	447.60542950642	406.396310612943	449.561429260859	807.734674331668	434.521056460074	0.894960844588667	1.43874176761829e-12	6.13728440535152e-11	RPL26L1	5	172958729	172969771	+	1164	protein_coding	ribosomal protein L26 like 1 [Source:HGNC Symbol;Acc:HGNC:17050]	-
ENSG00000272391	2387.99721986867	2068.54357317847	1863.94548377289	1268.06344693163	1211.48473637697	1348.68428778258	2106.82875894001	1276.07749036373	0.723459168011632	1.49096907158242e-12	6.3259753978135e-11	POM121C	7	75416787	75486271	-	8767	protein_coding	POM121 transmembrane nucleoporin C [Source:HGNC Symbol;Acc:HGNC:34005]	-
ENSG00000041982	14228.2757108668	12019.2210534414	9976.13651113612	19959.0087038973	20487.3817819425	19662.3972481986	12074.5444251481	20036.2625780128	-0.730721222901935	1.49130725169053e-12	6.3259753978135e-11	TNC	9	115019578	115118257	-	9636	protein_coding	tenascin C [Source:HGNC Symbol;Acc:HGNC:5318]	-
ENSG00000164983	1950.28081923303	2003.76197099469	1948.17091820663	1304.52824770608	1359.79049901771	1290.60697395462	1967.40456947812	1318.30857355947	0.577316663222512	1.59353879309621e-12	6.74080225959860e-11	TMEM65	8	124306189	124372692	-	9029	protein_coding	transmembrane protein 65 [Source:HGNC Symbol;Acc:HGNC:25203]	-
ENSG00000146872	1398.89774508382	1373.81673596626	1524.29726448028	936.2337598841	923.540430990076	862.555660926338	1432.33724851012	907.443283933505	0.658465176296157	1.65652444254486e-12	6.98777227346839e-11	TLK2	17	62458658	62615481	+	8563	protein_coding	tousled like kinase 2 [Source:HGNC Symbol;Acc:HGNC:11842]	-
ENSG00000167191	1210.4503653113	1092.35184371951	1207.5363915012	1730.25479674783	1812.4119824018	1885.36168778537	1170.112866844	1809.34282231167	-0.627747670366754	1.67141748764984e-12	7.03106536494472e-11	GPRC5B	16	19856691	19886167	-	6667	protein_coding	G protein-coupled receptor class C group 5 member B [Source:HGNC Symbol;Acc:HGNC:13308]	-
ENSG00000122786	36506.9437195288	35790.71828236	36370.7397737373	48242.0198045829	50891.0261477274	49041.9895044639	36222.8005918754	49391.6784855914	-0.447360525906487	1.74934580686295e-12	7.33855398425988e-11	CALD1	7	134744252	134970728	+	9843	protein_coding	caldesmon 1 [Source:HGNC Symbol;Acc:HGNC:1441]	-
ENSG00000160285	11682.7404698126	10730.2905548194	10566.6300460249	7912.86176805646	7136.97407097753	7728.58476236492	10993.2203568856	7592.80686713297	0.533902959043041	1.84934905202283e-12	7.73669826556989e-11	LSS	21	46188141	46228824	-	7238	protein_coding	lanosterol synthase [Source:HGNC Symbol;Acc:HGNC:6708]	-
ENSG00000116285	451.675465803969	455.705063637589	481.549766436414	818.634777386486	801.236328033101	741.023504212278	462.976765292657	786.964869877288	-0.765410504727128	1.86927737620661e-12	7.79858413051474e-11	ERRFI1	1	8004404	8026308	-	4186	protein_coding	ERBB receptor feedback inhibitor 1 [Source:HGNC Symbol;Acc:HGNC:18185]	-
ENSG00000156273	1953.27204748339	2046.20508966682	1992.11462312859	3019.28550412477	3268.50492469272	2782.33353468383	1997.19725342626	3023.37465450044	-0.598599820717053	1.93838488533058e-12	8.06474325167951e-11	BACH1	21	29194071	29630751	+	7717	protein_coding	BTB domain and CNC homolog 1 [Source:HGNC Symbol;Acc:HGNC:935]	TF_bZIP
ENSG00000109511	164.517553769658	206.63097248273	223.380500019933	413.87548879005	427.582848133049	397.937150302674	198.176342090774	413.131829075258	-1.05936060800367	2.1714194602446e-12	9.00961090799848e-11	ANXA10	4	168092515	168187690	+	1812	protein_coding	annexin A10 [Source:HGNC Symbol;Acc:HGNC:534]	-
ENSG00000140553	3663.25753060438	3654.57590250537	3677.53880565603	2578.97303477324	2300.66536979697	2598.4220408953	3665.12407958859	2492.68681515517	0.556302417901415	2.31190537077949e-12	9.56637464868047e-11	UNC45A	15	90930180	90954093	+	7498	protein_coding	unc-45 myosin chaperone A [Source:HGNC Symbol;Acc:HGNC:30594]	-
ENSG00000115461	24418.393283751	21473.9841997458	18813.3986697116	14307.8762038763	12744.6653427765	14064.3894986705	21568.5920510695	13705.6436817744	0.654130432547113	2.47075960789266e-12	1.01959117949614e-10	IGFBP5	2	216672105	216695525	-	6442	protein_coding	insulin like growth factor binding protein 5 [Source:HGNC Symbol;Acc:HGNC:5474]	-
ENSG00000072110	25845.2091591715	22847.800935712	21916.0073359721	35471.1349533499	32979.7347233432	34970.0714651121	23536.3391436185	34473.6470472684	-0.550613329783395	2.49214010538125e-12	1.02562709052357e-10	ACTN1	14	68874143	68979440	-	10626	protein_coding	actinin alpha 1 [Source:HGNC Symbol;Acc:HGNC:163]	-
ENSG00000185619	1381.94745166512	1477.69068429542	1502.32541201931	2125.89788515065	2278.51580784413	2138.10555351815	1453.98784932662	2180.83974883765	-0.584855557777179	2.78557456138543e-12	1.14329014295133e-10	PCGF3	4	705748	770640	+	7425	protein_coding	polycomb group ring finger 3 [Source:HGNC Symbol;Acc:HGNC:10066]	-
ENSG00000059588	569.330443651361	647.816021837749	537.394891441397	953.554540251965	1028.51009415787	967.955230465965	584.847118976835	983.339954958601	-0.751478561746628	2.86696190233948e-12	1.17352246493065e-10	TARBP1	1	234391313	234479103	-	7743	protein_coding	TAR (HIV-1) RNA binding protein 1 [Source:HGNC Symbol;Acc:HGNC:11568]	-
ENSG00000181744	678.01173674768	676.856050402889	720.493661949539	1108.52994354339	1119.03439083469	1069.05277675908	691.787149700036	1098.87237037905	-0.66725915062484	3.08202129340272e-12	1.25816062800037e-10	C3orf58	3	143971798	144048719	+	5487	protein_coding	chromosome 3 open reading frame 58 [Source:HGNC Symbol;Acc:HGNC:28490]	-
ENSG00000254535	220.353814442996	190.994034024578	270.98618035205	469.484309971092	492.105485126099	444.183900202715	227.444676273208	468.591231766635	-1.03896315176335	3.27149106819925e-12	1.33192663168026e-10	PABPC4L	4	134196333	134201748	-	4944	protein_coding	poly(A) binding protein cytoplasmic 4 like [Source:HGNC Symbol;Acc:HGNC:31955]	-
ENSG00000114098	798.657942845429	849.979297618149	785.493725479929	1302.70500766736	1333.78883933395	1207.7930264592	811.376988647836	1281.42895782017	-0.660474392469583	3.3179681164244e-12	1.34723700042837e-10	ARMC8	3	138187248	138298389	+	9848	protein_coding	armadillo repeat containing 8 [Source:HGNC Symbol;Acc:HGNC:24999]	-
ENSG00000129250	8142.12329747287	7182.93937316993	6935.78142684842	4814.26532224725	4227.67725969388	5200.07059922549	7420.28136583041	4747.33772705554	0.644501732205958	3.41818782742996e-12	1.38422934259604e-10	KIF1C	17	4997948	5028401	+	8580	protein_coding	kinesin family member 1C [Source:HGNC Symbol;Acc:HGNC:6317]	-
ENSG00000091039	2486.70775213046	2401.386977502	2591.76309654275	3571.72723585774	4206.49072217378	3606.17098639153	2493.2859420584	3794.79631480769	-0.605767971575464	3.51429226841497e-12	1.41936282947207e-10	OSBPL8	12	76351797	76559809	-	9198	protein_coding	oxysterol binding protein like 8 [Source:HGNC Symbol;Acc:HGNC:16396]	-
ENSG00000134986	6862.87468240336	6899.24063257202	7095.07735719051	9579.303163449	9467.4931981892	9578.45475836654	6952.39755738863	9541.75037333491	-0.45668228157492	3.52515596148504e-12	1.41997396368997e-10	NREP	5	111662621	111997464	-	9337	protein_coding	neuronal regeneration related protein [Source:HGNC Symbol;Acc:HGNC:16834]	-
ENSG00000159792	1793.73987413099	1721.18015457236	1742.18480138497	1144.99474431785	995.767263444983	1199.18897996617	1752.36827669611	1113.31699590967	0.654980662860747	3.91140737625515e-12	1.57139239195266e-10	PSKH1	16	67893272	67929678	+	3977	protein_coding	protein serine kinase H1 [Source:HGNC Symbol;Acc:HGNC:9529]	-
ENSG00000070814	2423.89195887296	2182.46983908786	1988.45264771842	1438.5363905522	1267.34015347543	1420.74317716171	2198.27148189308	1375.53990706311	0.676209004430368	4.14462144208541e-12	1.66069185275749e-10	TCOF1	5	150357629	150400308	+	11439	protein_coding	treacle ribosome biogenesis factor 1 [Source:HGNC Symbol;Acc:HGNC:11654]	-
ENSG00000167674	3509.7078137527	3364.17561685396	3430.35546547004	2160.53944588638	1709.36836809946	2360.73525652533	3434.74629869223	2076.88102350372	0.726208867336451	4.40616333550792e-12	1.76084201086903e-10	HDGFL2	19	4472287	4502211	+	4299	protein_coding	HDGF like 2 [Source:HGNC Symbol;Acc:HGNC:14680]	-
ENSG00000151474	2478.73114346284	2122.15593360642	1813.59332188315	3486.03495403778	3713.42221261495	3371.71071945644	2138.16013298414	3523.72262870306	-0.721134116849061	4.69575252607349e-12	1.87164561314835e-10	FRMD4A	10	13643706	14462142	-	14646	protein_coding	FERM domain containing 4A [Source:HGNC Symbol;Acc:HGNC:25491]	-
ENSG00000164176	6366.33079284402	6401.0924502623	6958.66877316194	9096.14455318749	10733.8703272319	9457.99810746411	6575.36400542276	9762.67099596116	-0.57008726441858	4.74906720969722e-12	1.88794069755136e-10	EDIL3	5	83940554	84384793	-	5738	protein_coding	EGF like repeats and discoidin domains 3 [Source:HGNC Symbol;Acc:HGNC:3173]	-
ENSG00000180398	12938.0592588793	12544.1754159651	12474.5192347197	17642.5822347001	17997.0005988973	16710.1337952774	12652.251303188	17449.9055429583	-0.463871944944845	5.05205380694647e-12	2.00314592982478e-10	MCFD2	2	46901870	46941855	-	5994	protein_coding	multiple coagulation factor deficiency 2 [Source:HGNC Symbol;Acc:HGNC:18451]	-
ENSG00000122863	1385.93575599893	1123.62572063582	987.817866891426	689.184734637176	626.928905708592	607.6607835703	1165.79311450873	641.258141305356	0.861390955441633	5.09992645626841e-12	2.0168615407524e-10	CHST3	10	71964365	72013564	+	6970	protein_coding	carbohydrate sulfotransferase 3 [Source:HGNC Symbol;Acc:HGNC:1971]	-
ENSG00000113552	4111.94176815799	4248.77956391516	4618.66648606788	2945.4442825565	3073.97398928084	2931.82884250024	4326.46260604701	2983.74903811253	0.53621264946104	5.57892773955195e-12	2.19511748620876e-10	GNPDA1	5	141991749	142013041	-	3961	protein_coding	glucosamine-6-phosphate deaminase 1 [Source:HGNC Symbol;Acc:HGNC:4417]	-
ENSG00000130396	2239.43288343425	2065.19280065172	1648.80442842582	1168.69686482124	1229.78220059888	1010.97546293112	1984.4767041706	1136.48484278375	0.803121983480079	5.57958217882644e-12	2.19511748620876e-10	AFDN	6	167826922	167972023	+	13720	protein_coding	afadin, adherens junction formation factor [Source:HGNC Symbol;Acc:HGNC:7137]	-
ENSG00000213064	1223.41235439618	1336.95823817204	1327.46608618403	2195.18100662212	2796.622952654	1900.41876914818	1295.94555958408	2297.40757614143	-0.826414186063913	5.71943785800534e-12	2.24432515017233e-10	SFT2D2	1	168225938	168253025	+	11221	protein_coding	SFT2 domain containing 2 [Source:HGNC Symbol;Acc:HGNC:25140]	-
ENSG00000106366	72798.5190050318	66559.7454713019	61252.9471919413	101564.497977067	92599.6143293543	98441.0469383886	66870.403889425	97535.0530816032	-0.544564220817082	6.03282141477737e-12	2.3611965465157e-10	SERPINE1	7	101127089	101139266	+	3190	protein_coding	serpin family E member 1 [Source:HGNC Symbol;Acc:HGNC:8583]	-
ENSG00000141052	1929.34222148053	1682.08780842698	1483.10004111595	2649.16777626406	3053.75047619346	2651.12182566512	1698.17669034115	2784.68002604088	-0.713922402196798	6.44927281544211e-12	2.51770326414663e-10	MYOCD	17	12665890	12768949	+	8875	protein_coding	myocardin [Source:HGNC Symbol;Acc:HGNC:16067]	-
ENSG00000072415	1022.00298553878	1018.63484813108	1008.87422549986	1521.49381231408	1612.10290039352	1489.57554910596	1016.50401972324	1541.05742060452	-0.600556265063383	6.63381294300055e-12	2.58310470134375e-10	MPP5	14	67241109	67335819	+	8743	protein_coding	membrane palmitoylated protein 5 [Source:HGNC Symbol;Acc:HGNC:18669]	-
ENSG00000158290	2187.58492709472	2260.65453137863	2270.42475430096	3227.13486853916	3792.39021609898	3187.79922566791	2239.55473759144	3402.44143676868	-0.60347134059975	6.75732185866386e-12	2.62446776843144e-10	CUL4B	X	120524609	120575794	-	7031	protein_coding	cullin 4B [Source:HGNC Symbol;Acc:HGNC:2555]	-
ENSG00000125520	3430.93880315995	3461.34802012962	3640.91905155441	2350.15640991354	1806.6338358054	2355.35772746718	3511.06862494799	2170.71599106204	0.693983211631728	7.31211724607399e-12	2.83269929844081e-10	SLC2A4RG	20	63739861	63743505	+	2244	protein_coding	SLC2A4 regulator [Source:HGNC Symbol;Acc:HGNC:15930]	Others
ENSG00000173210	2485.71067604701	2337.72229949381	2098.31191002331	1474.08957130729	1567.80377648785	1466.98992706175	2307.24829518804	1502.96109161896	0.617949313579051	7.38849714770265e-12	2.85500553905884e-10	ABLIM3	5	149141483	149260542	+	7225	protein_coding	actin binding LIM protein family member 3 [Source:HGNC Symbol;Acc:HGNC:29132]	-
ENSG00000165997	1251.33048473285	1273.29356016385	1224.93077469947	1965.45276174306	2365.18800679002	1805.77425772484	1249.85160653206	2045.4716754193	-0.711206925682385	7.57876361591342e-12	2.9180803101188e-10	ARL5B	10	18659405	18681639	+	7196	protein_coding	ADP ribosylation factor like GTPase 5B [Source:HGNC Symbol;Acc:HGNC:23052]	-
ENSG00000127947	1882.47964555826	2106.51899514826	2117.53728092666	2929.035122208	3292.58053551102	2981.30210983517	2035.51197387773	3067.6392558514	-0.591796980223213	7.59016016394656e-12	2.9180803101188e-10	PTPN12	7	77537275	77640071	+	5547	protein_coding	protein tyrosine phosphatase, non-receptor type 12 [Source:HGNC Symbol;Acc:HGNC:9645]	-
ENSG00000182979	2813.74870750287	2498.55938077766	2571.62223178686	1765.80797750292	1617.88104698991	1829.43538558067	2627.9767733558	1737.70813669117	0.597156569476768	7.70113637014775e-12	2.95326911406727e-10	MTA1	14	105419820	105470729	+	6966	protein_coding	metastasis associated 1 [Source:HGNC Symbol;Acc:HGNC:7410]	zf-GATA
ENSG00000162704	7257.71681145053	7792.77997303788	8342.89547820349	11488.2354839916	10678.9779345662	11556.309945952	7797.7974208973	11241.1744548366	-0.527551057662298	8.00313149033805e-12	3.0613489877147e-10	ARPC5	1	183620846	183635757	-	10624	protein_coding	actin related protein 2/3 complex subunit 5 [Source:HGNC Symbol;Acc:HGNC:708]	-
ENSG00000143420	2907.4738593474	2912.9382499187	2955.21415600141	1986.42002218837	1938.5681830897	2132.72802446001	2925.20875508917	2019.23874324603	0.535156341480794	8.27198953381713e-12	3.15624203669716e-10	ENSA	1	150600851	150629612	-	5493	protein_coding	endosulfine alpha [Source:HGNC Symbol;Acc:HGNC:3360]	-
ENSG00000101654	818.599464514478	731.585335006423	749.789465230842	1177.81306501486	1302.97205748652	1186.28291022662	766.658088250581	1222.35601090933	-0.672782851859012	8.40839565159274e-12	3.20024802920018e-10	RNMT	18	13726660	13764558	+	6982	protein_coding	RNA guanine-7 methyltransferase [Source:HGNC Symbol;Acc:HGNC:10075]	-
ENSG00000102471	1094.78953963081	1063.31181515437	1199.29694682833	1669.17625545062	1906.78837680954	1684.24210101078	1119.13276720451	1753.40224442365	-0.647097286887123	9.4392859467955e-12	3.58362490970091e-10	NDFIP2	13	79481124	79556075	+	4994	protein_coding	Nedd4 family interacting protein 2 [Source:HGNC Symbol;Acc:HGNC:18537]	-
ENSG00000102755	3458.85693349662	3378.69563113653	3185.91860684167	4637.41103849115	5485.387168842	4822.56805934376	3341.15705715828	4981.78875555897	-0.576458533385899	9.9338300323617e-12	3.76197363769189e-10	FLT1	13	28300344	28495145	-	12567	protein_coding	fms related tyrosine kinase 1 [Source:HGNC Symbol;Acc:HGNC:3763]	-
ENSG00000063660	13380.7610399322	12385.5721830324	12573.3925707941	9068.79595260664	8086.51616165138	9374.10865415706	12779.9085979196	8843.14025613836	0.531334058204314	1.0226066089351e-11	3.86301093614139e-10	GPC1	2	240435671	240468078	+	6516	protein_coding	glypican 1 [Source:HGNC Symbol;Acc:HGNC:4449]	-
ENSG00000092969	989.099474784851	976.191729458952	1042.74749804387	1459.50365099751	1620.77012028811	1530.44476994785	1002.67956742922	1536.90618041116	-0.615544430153783	1.0417144818038e-11	3.92542831778475e-10	TGFB2	1	218346235	218444619	+	5151	protein_coding	transforming growth factor beta 2 [Source:HGNC Symbol;Acc:HGNC:11768]	-
ENSG00000141068	1977.20187348625	1798.24792268754	1802.60739565266	2850.63580054292	2706.09865597718	2650.04631985349	1859.35239727548	2735.59359212453	-0.557191322234874	1.0757426994474e-11	4.04362094896243e-10	KSR1	17	27456470	27626438	+	12178	protein_coding	kinase suppressor of ras 1 [Source:HGNC Symbol;Acc:HGNC:6465]	-
ENSG00000105849	473.611139639924	453.471215286424	411.056739790779	749.351655915024	817.607743389546	721.664399602958	446.046364905709	762.874599635843	-0.775538145463339	1.16536781412847e-11	4.36969768527282e-10	TWISTNB	7	19695462	19709087	-	3997	protein_coding	TWIST neighbor [Source:HGNC Symbol;Acc:HGNC:18027]	-
ENSG00000050405	5067.14065610546	5236.14053512994	5445.35743491215	7196.32843283845	7443.21584058634	7211.26646697144	5249.54620871585	7283.60358013207	-0.472381805888014	1.22041735960801e-11	4.56484187758797e-10	LIMA1	12	50175788	50283546	-	6317	protein_coding	LIM domain and actin binding 1 [Source:HGNC Symbol;Acc:HGNC:24636]	-
ENSG00000198176	3957.39497522286	3804.2437420334	4017.18702494864	2734.86005808403	2836.10695439601	2796.31511023501	3926.27524740163	2789.09404090502	0.493603518471735	1.31819542753627e-11	4.91845596131836e-10	TFDP1	13	113584721	113641470	+	3741	protein_coding	transcription factor Dp-1 [Source:HGNC Symbol;Acc:HGNC:11749]	E2F
ENSG00000033867	1296.19890848821	1486.62607770007	1242.32515789774	2074.84716406642	2237.10575723665	1976.77968177383	1341.71671469534	2096.24420102563	-0.644944979663054	1.48633919409186e-11	5.53224191212719e-10	SLC4A7	3	27372721	27484420	-	9616	protein_coding	solute carrier family 4 member 7 [Source:HGNC Symbol;Acc:HGNC:11033]	-
ENSG00000182752	6368.32494501093	4969.19565716576	4056.55326060789	12827.4052924335	14952.8803670312	12518.8876473598	5131.35795426153	13433.0577689415	-1.38842240888112	1.53954567709035e-11	5.71626910814035e-10	PAPPA	9	116153804	116402322	+	11573	protein_coding	pappalysin 1 [Source:HGNC Symbol;Acc:HGNC:8602]	-
ENSG00000102921	863.467888269839	816.471572350679	744.296502115597	1302.70500766736	1214.37380967517	1313.19259599883	808.078654245372	1276.75713778045	-0.66044346209198	1.61833498240236e-11	5.99415488847858e-10	N4BP1	16	48538726	48620148	-	7839	protein_coding	NEDD4 binding protein 1 [Source:HGNC Symbol;Acc:HGNC:29850]	-
ENSG00000187049	339.00586837384	320.557238392127	387.25389962472	175.942663736739	141.564591611618	177.45845891876	348.939002130229	164.988571422372	1.08280603326433	1.71779785709637e-11	6.34707500191374e-10	TMEM216	11	61391687	61398863	+	2364	protein_coding	transmembrane protein 216 [Source:HGNC Symbol;Acc:HGNC:25018]	-
ENSG00000137075	622.175476074342	613.191372394696	678.380944732666	969.963700600469	1183.55702782774	1033.56108497532	637.915931067235	1062.36060446784	-0.73492349505158	1.72284602593684e-11	6.35027663831964e-10	RNF38	9	36336396	36487548	-	6138	protein_coding	ring finger protein 38 [Source:HGNC Symbol;Acc:HGNC:18052]	-
ENSG00000137507	1533.5030163499	1387.21982607325	1414.4380021754	908.885159303259	920.65135769188	987.314335075284	1445.05361486618	938.950284023475	0.622764838946647	1.74187400488701e-11	6.40486649835694e-10	LRRC32	11	76657524	76670747	-	4459	protein_coding	leucine rich repeat containing 32 [Source:HGNC Symbol;Acc:HGNC:4161]	-
ENSG00000125149	290.149140284669	345.129570254938	352.465133228173	575.232232217008	623.076807977664	578.622126656321	329.247947922594	592.310388950331	-0.84722807765846	1.77173567980204e-11	6.49893189214343e-10	C16orf70	16	67109958	67148539	+	5965	protein_coding	chromosome 16 open reading frame 70 [Source:HGNC Symbol;Acc:HGNC:29564]	-
ENSG00000169718	1834.61999355255	1812.76793697011	1953.66388132188	1265.32858687354	1058.36385157257	1260.49281122901	1867.01727061485	1194.72841655838	0.644523874400487	1.77762803486035e-11	6.50483357527454e-10	DUS1L	17	82057506	82065887	-	5999	protein_coding	dihydrouridine synthase 1 like [Source:HGNC Symbol;Acc:HGNC:30086]	-
ENSG00000155100	329.035107539315	352.948039484015	379.014454951854	565.204412004033	671.228029614268	673.26663807966	353.665867325061	636.56635989932	-0.846363268927076	1.80615801212271e-11	6.59334508944601e-10	OTUD6B	8	91070196	91087095	+	3977	protein_coding	OTU domain containing 6B [Source:HGNC Symbol;Acc:HGNC:24281]	-
ENSG00000115415	3948.42129047178	3796.42527280432	4025.4264696215	5510.74301703932	5562.42912346056	5306.54567457675	3923.4243442992	5459.90593835888	-0.476651850392541	1.96162833816892e-11	7.14371413511587e-10	STAT1	2	190964358	191020960	-	6053	protein_coding	signal transducer and activator of transcription 1 [Source:HGNC Symbol;Acc:HGNC:11362]	STAT
ENSG00000034053	1381.94745166512	1268.82586346152	1283.52238126208	870.597118490083	801.236328033101	869.008695796111	1311.43189879624	846.947380773098	0.631046300964418	1.96904917716434e-11	7.15358392450185e-10	APBA2	15	28884483	29118315	+	6869	protein_coding	amyloid beta precursor protein binding family A member 2 [Source:HGNC Symbol;Acc:HGNC:579]	-
ENSG00000179967	576.309976235528	591.969813058632	631.69075825309	312.685666640941	219.569570662917	352.765906214263	599.99018251575	295.007047839374	1.02619519942161	2.12812563453118e-11	7.71305868400727e-10	PPP1R14BP3	4	139114930	139115374	-	445	processed_pseudogene	protein phosphatase 1 regulatory inhibitor subunit 14B pseudogene 3 [Source:HGNC Symbol;Acc:HGNC:16330]	-
ENSG00000198843	2660.19899065119	2839.22125433027	2864.58026459988	3929.99390346675	3995.58837140545	3875.04743929875	2788.00016986045	3933.54323805698	-0.496646016575209	2.17522564480285e-11	7.86499443856573e-10	SELENOT	3	150602875	150630445	+	4135	protein_coding	selenoprotein T [Source:HGNC Symbol;Acc:HGNC:18136]	-
ENSG00000124762	34375.1950531074	32977.1862840681	34538.8365748034	52385.3327925802	43846.5024222921	53249.368239556	33963.739303993	49827.0678181428	-0.552910479240498	2.23745063330521e-11	8.07076610863966e-10	CDKN1A	6	36676460	36687339	+	3050	protein_coding	cyclin dependent kinase inhibitor 1A [Source:HGNC Symbol;Acc:HGNC:1784]	-
ENSG00000141469	161.5263255193	164.187853810602	206.901610674201	384.703648170487	418.91562823846	328.029272546799	177.538596668034	377.216182985249	-1.08541063338612	2.2898181522193e-11	8.24008968237022e-10	SLC14A1	18	45687025	45752520	+	7182	protein_coding	solute carrier family 14 member 1 (Kidd blood group) [Source:HGNC Symbol;Acc:HGNC:10918]	-
ENSG00000183486	242.28948827895	186.526337322248	190.422721328468	450.340289564504	404.470261747479	392.55962124453	206.412848976555	415.790057518838	-1.0105005433185	2.37652820614596e-11	8.53190480816374e-10	MX2	21	41361943	41409390	+	13047	protein_coding	MX dynamin like GTPase 2 [Source:HGNC Symbol;Acc:HGNC:7533]	-
ENSG00000102225	4313.35113701539	3947.21003650794	3774.58115402535	2753.09245847126	2505.7895739689	2859.76995312111	4011.71410918289	2706.21732852042	0.568056209257397	2.79216352032291e-11	1.00004234008547e-09	CDK16	X	47217860	47229997	+	6524	protein_coding	cyclin dependent kinase 16 [Source:HGNC Symbol;Acc:HGNC:8749]	-
ENSG00000115008	1834.61999355255	2005.99581934586	2127.60771330461	2830.58016011697	3185.68482347776	2931.82884250024	1989.40784206767	2982.69794203166	-0.584054675617857	2.82894460587967e-11	1.01083183023268e-09	IL1A	2	112773915	112784590	-	2124	protein_coding	interleukin 1 alpha [Source:HGNC Symbol;Acc:HGNC:5991]	-
ENSG00000115414	674808.131291547	595054.757631591	532399.956981935	886998.985878432	1005638.26388049	863509.634581252	600754.281968358	918715.628113391	-0.612844911796402	2.92642375894746e-11	1.04320824421071e-09	FN1	2	215360440	215436172	-	17315	protein_coding	fibronectin 1 [Source:HGNC Symbol;Acc:HGNC:3778]	-
ENSG00000136819	1256.31586515011	1187.29039864401	1335.7055308569	835.955557754352	749.233008665568	823.837451707699	1259.77059821701	803.008672709206	0.65040767970293	3.0653937618388e-11	1.09018898518229e-09	C9orf78	9	129827290	129835863	-	5099	protein_coding	chromosome 9 open reading frame 78 [Source:HGNC Symbol;Acc:HGNC:24932]	-
ENSG00000183741	2897.50309851288	2590.14716317541	2450.77704325148	4175.21968867495	3672.9751864402	4101.97916555243	2646.14243497992	3983.3913468892	-0.5901999743132	3.23219480919687e-11	1.14682500870242e-09	CBX6	22	38861450	38872314	-	8030	protein_coding	chromobox 6 [Source:HGNC Symbol;Acc:HGNC:1556]	-
ENSG00000142208	5057.16989527093	4842.98322532496	4606.76506598485	3496.06277425075	3133.68150411023	3454.52466695187	4835.63939552691	3361.42298177095	0.524576476433405	3.33353984988017e-11	1.18002648392262e-09	AKT1	14	104769349	104795751	-	11162	protein_coding	AKT serine/threonine kinase 1 [Source:HGNC Symbol;Acc:HGNC:391]	-
ENSG00000228253	341.000020540745	388.689613102649	286.549575845242	668.217474191865	561.44324428281	682.94619038432	338.746403162879	637.535636286331	-0.914945141499255	3.80077846634529e-11	1.34229352999813e-09	MT-ATP8	MT	8366	8572	+	207	protein_coding	mitochondrially encoded ATP synthase membrane subunit 8 [Source:HGNC Symbol;Acc:HGNC:7415]	-
ENSG00000133243	4573.58799479648	4449.82591551998	4548.17345942225	3155.11688700961	2839.95905212694	3351.2761090355	4523.86245657957	3115.45068272402	0.538417876492387	3.82156479089573e-11	1.3465030838641e-09	BTBD2	19	1985438	2034881	-	5944	protein_coding	BTB domain containing 2 [Source:HGNC Symbol;Acc:HGNC:15504]	-
ENSG00000280143	194.429836273232	187.643261497831	184.929758213223	359.178287628369	344.762746918089	426.975807216653	189.000951994762	376.972280587704	-0.994743227380596	4.22788039495983e-11	1.48621739995046e-09	AP000892.3	11	117204967	117210292	+	5326	TEC	novel transcript	-
ENSG00000135047	7774.20222267891	8162.48187515563	8700.85357454691	5903.65124538406	5250.40920725537	5944.32062087265	8212.51255746048	5699.46035783736	0.527123912176665	4.30444593276001e-11	1.50963778140632e-09	CTSL	9	87725519	87731393	+	2366	protein_coding	cathepsin L [Source:HGNC Symbol;Acc:HGNC:2537]	-
ENSG00000103066	2732.98554474322	2541.00249944979	2615.56593670881	1722.05021657358	1659.29109759739	1931.60843768541	2629.85132696727	1770.9832506188	0.571123397240936	4.56684390879815e-11	1.59797446080665e-09	PLA2G15	16	68245304	68261062	+	4464	protein_coding	phospholipase A2 group XV [Source:HGNC Symbol;Acc:HGNC:17163]	-
ENSG00000115365	1097.78076788117	1036.5056349404	958.522063610124	1488.67549161707	1678.55158625204	1599.2771418921	1030.93615547723	1588.8347399204	-0.624274205735128	4.60286475474692e-11	1.60687595782958e-09	LANCL1	2	210431249	210477652	-	5254	protein_coding	LanC like 1 [Source:HGNC Symbol;Acc:HGNC:6508]	-
ENSG00000147475	3884.60842113083	3823.2314530183	3600.63732204261	2635.49347597364	2731.13729122821	2671.55643608606	3769.49239873058	2679.39573442931	0.492313182619776	4.63185777846302e-11	1.61328881247109e-09	ERLIN2	8	37736601	37759101	+	9415	protein_coding	ER lipid raft associated 2 [Source:HGNC Symbol;Acc:HGNC:1356]	-
ENSG00000049130	1451.7427775068	1469.87221506634	1542.6071415311	996.400681161948	1013.10170323416	848.574085375163	1488.07404470141	952.692156590424	0.642539690619368	4.77851254958723e-11	1.66056044800988e-09	KITLG	12	88492793	88580851	-	6205	protein_coding	KIT ligand [Source:HGNC Symbol;Acc:HGNC:6343]	-
ENSG00000139926	12757.5884877744	12368.8183203987	11590.1521731654	17218.6789256971	17241.0264192026	16196.0420173189	12238.8529937795	16885.2491207395	-0.464400027306523	5.62024569988049e-11	1.94860847484898e-09	FRMD6	14	51489100	51730727	+	9416	protein_coding	FERM domain containing 6 [Source:HGNC Symbol;Acc:HGNC:19839]	-
ENSG00000173599	1785.76326546337	1603.90311613622	1700.98757802064	1154.11094451146	1144.07302608573	1133.58312545681	1696.88465320674	1143.92236535133	0.56914487937221	6.26605110453616e-11	2.16756838436187e-09	PC	11	66848233	66958376	-	5927	protein_coding	pyruvate carboxylase [Source:HGNC Symbol;Acc:HGNC:8636]	-
ENSG00000163814	2255.38610076949	2077.47896658312	1667.11430547663	3321.94335055274	3392.73507651516	2986.67963889332	1999.99312427642	3233.78602198707	-0.693947446403704	6.61304608271898e-11	2.27569989775122e-09	CDCP1	3	45082278	45146422	-	6507	protein_coding	CUB domain containing protein 1 [Source:HGNC Symbol;Acc:HGNC:24357]	-
ENSG00000256235	2198.5527640127	2484.03936649509	2470.00241415484	3646.48007744537	3267.54190025999	3585.73637597059	2384.19818155421	3499.91945122532	-0.553879418847268	6.62279840338658e-11	2.27569989775122e-09	SMIM3	5	150777946	150796734	+	2449	protein_coding	small integral membrane protein 3 [Source:HGNC Symbol;Acc:HGNC:30248]	-
ENSG00000123131	5273.53540538012	5675.09173613379	6660.21777723367	3666.53571787132	3463.99888453734	4147.15040964085	5869.61497291586	3759.22833734983	0.643239313706654	6.623596436231e-11	2.27569989775122e-09	PRDX4	X	23664262	23686399	+	1904	protein_coding	peroxiredoxin 4 [Source:HGNC Symbol;Acc:HGNC:17169]	-
ENSG00000155304	2256.38317685294	2377.93156981477	2573.45321949194	3312.82715035912	3637.34328242911	3539.48962607055	2402.58932205322	3496.55335295293	-0.540946432423775	6.79016819037334e-11	2.32766352458261e-09	HSPA13	21	14371115	14383484	-	4194	protein_coding	heat shock protein family A (Hsp70) member 13 [Source:HGNC Symbol;Acc:HGNC:11375]	-
ENSG00000157625	627.160856491604	571.86517789815	586.831559478595	979.991520813444	1236.52337162801	902.349375956605	595.285864622783	1039.62142279935	-0.804669630320776	7.49807495585473e-11	2.5645442855768e-09	TAB3	X	30827442	30975084	-	12711	protein_coding	TGF-beta activated kinase 1 (MAP3K7) binding protein 3 [Source:HGNC Symbol;Acc:HGNC:30681]	-
ENSG00000198420	1457.72523400751	1342.54285904995	1644.22695916312	2181.5067063317	2656.02138547511	2247.8071463043	1481.49835074019	2361.7784127037	-0.672023334288122	8.76012936069033e-11	2.98946796565041e-09	TCAF1	7	143851375	143902198	-	6310	protein_coding	TRPM8 channel associated factor 1 [Source:HGNC Symbol;Acc:HGNC:22201]	-
ENSG00000116005	4047.13182273358	3951.67773321027	3902.75029338105	5455.13419585828	6250.99159286401	5388.28411626054	3967.18661644163	5698.13663499428	-0.522467156201923	9.02168052225994e-11	3.07182153387981e-09	PCYOX1	2	70257386	70281191	+	5870	protein_coding	prenylcysteine oxidase 1 [Source:HGNC Symbol;Acc:HGNC:20588]	-
ENSG00000169499	2973.28088085527	3040.26760593509	2817.89007812031	2050.23342354366	2151.39658272349	1944.51450742496	2943.81285497022	2048.71483789737	0.522421722915224	9.11341651977413e-11	3.0961150619528e-09	PLEKHA2	8	38901235	38973909	+	6325	protein_coding	pleckstrin homology domain containing A2 [Source:HGNC Symbol;Acc:HGNC:14336]	-
ENSG00000102081	643.114073826844	700.311458090118	790.071194742633	1145.90636433721	1280.82249553368	1079.80783487537	711.165575553198	1168.84556491542	-0.716371911932273	9.49582788625655e-11	3.2188313009083e-09	FMR1	X	147911951	147951125	+	8919	protein_coding	fragile X mental retardation 1 [Source:HGNC Symbol;Acc:HGNC:3775]	-
ENSG00000081320	1221.41820222928	1342.54285904995	1228.59275010963	1851.50025932289	2109.02350768328	1809.00077515973	1264.18460379629	1923.17484738863	-0.606042735091743	9.69286050460666e-11	3.27830244149124e-09	STK17B	2	196133566	196176503	-	6580	protein_coding	serine/threonine kinase 17b [Source:HGNC Symbol;Acc:HGNC:11396]	-
ENSG00000118276	369.915226960867	323.908010918874	484.296247994036	757.556236089276	800.273303600368	675.417649702918	392.706495291259	744.415729797521	-0.9199754901565	1.0893851307911e-10	3.67631168804304e-09	B4GALT6	18	31622247	31685836	-	5306	protein_coding	beta-1,4-galactosyltransferase 6 [Source:HGNC Symbol;Acc:HGNC:929]	-
ENSG00000185386	651.090682494463	663.452960295901	650.000635303904	407.494148654521	389.061870823765	396.861644491046	654.84809269809	397.805887989777	0.718710520986931	1.15229903657313e-10	3.88000292004423e-09	MAPK11	22	50263713	50270767	-	2688	protein_coding	mitogen-activated protein kinase 11 [Source:HGNC Symbol;Acc:HGNC:6873]	-
ENSG00000174456	174.488314604182	155.252460405943	189.507227475927	407.494148654521	319.724111667055	338.784330663088	173.082667495351	355.334196994888	-1.03598736031387	1.25698473466899e-10	4.2231349957264e-09	C12orf76	12	110027028	110073686	-	7052	protein_coding	chromosome 12 open reading frame 76 [Source:HGNC Symbol;Acc:HGNC:33790]	-
ENSG00000102098	38.8859672546464	32.3908010918874	52.1831495948205	140.389482981647	154.083909237135	112.928110221029	41.1533059804514	135.80050081327	-1.71494096380339	1.26685930526045e-10	4.24691510147577e-09	SCML2	X	18239314	18354727	-	4203	protein_coding	Scm polycomb group protein like 2 [Source:HGNC Symbol;Acc:HGNC:10581]	-
ENSG00000145919	3186.6551627141	3183.23390040963	3531.97528310206	2387.53283070736	2021.38828430466	2268.24175672524	3300.62144874193	2225.72095724576	0.568663436886119	1.44455363474334e-10	4.83193645313047e-09	BOD1	5	173607514	173616660	-	2018	protein_coding	biorientation of chromosomes in cell division 1 [Source:HGNC Symbol;Acc:HGNC:25114]	-
ENSG00000108100	2488.70190429737	2596.84870822891	2583.52365186988	3666.53571787132	3399.47624754428	3889.02901484992	2556.35808813205	3651.68032675518	-0.514307639298048	1.48672927715213e-10	4.96208149512797e-09	CCNY	10	35247025	35572669	+	5743	protein_coding	cyclin Y [Source:HGNC Symbol;Acc:HGNC:23354]	-
ENSG00000152749	1364.99715824643	1374.93366014184	1537.11417841585	2047.49856348558	2247.6990259967	2058.51812345762	1425.68166560138	2117.90523764663	-0.570427025626472	1.50075138499459e-10	4.99789704660697e-09	GPR180	13	94601903	94634645	+	8822	protein_coding	G protein-coupled receptor 180 [Source:HGNC Symbol;Acc:HGNC:28899]	-
ENSG00000158352	249.269020863118	189.877109848995	171.197350425113	391.084988306016	450.695434518619	401.163667737561	203.447827045742	414.314696854065	-1.02676236564453	1.50495305186712e-10	5.00092276710157e-09	SHROOM4	X	50591647	50814302	-	10333	protein_coding	shroom family member 4 [Source:HGNC Symbol;Acc:HGNC:29215]	-
ENSG00000185920	381.880139962296	356.298812010762	335.0707500299	623.548093243159	677.969200643393	562.489539481889	357.749900667653	621.335611122813	-0.79775396811751	1.57014463073305e-10	5.20616077779739e-09	PTCH1	9	95442980	95517057	-	16591	protein_coding	patched 1 [Source:HGNC Symbol;Acc:HGNC:9585]	-
ENSG00000139977	1017.01760512152	1004.11483384851	1023.52212714051	1517.84733223664	1592.84241173888	1421.81868297334	1014.88485537018	1510.83614231629	-0.574260491861866	1.59855254958239e-10	5.28880588626539e-09	NAA30	14	57390544	57415917	+	7653	protein_coding	N(alpha)-acetyltransferase 30, NatC catalytic subunit [Source:HGNC Symbol;Acc:HGNC:19844]	-
ENSG00000106829	3809.82771487189	3800.89296950665	3726.05997984069	2672.86989676746	2812.03134357771	2735.01127897217	3778.92688807308	2739.97083977244	0.463802297095778	1.63619004482617e-10	5.40156130885439e-09	TLE4	9	79571773	79726882	+	8187	protein_coding	transducin like enhancer of split 4 [Source:HGNC Symbol;Acc:HGNC:11840]	-
ENSG00000154813	1911.39485197839	1934.51267210859	2045.21326657595	1286.29584731886	1419.4980138471	1330.40068898489	1963.70693022097	1345.39818338362	0.545861544399657	1.77163685108209e-10	5.83602542744742e-09	DPH3	3	16257978	16264972	-	3562	protein_coding	diphthamide biosynthesis 3 [Source:HGNC Symbol;Acc:HGNC:27717]	-
ENSG00000116478	3339.20780348232	3267.0032135783	3380.0033035803	2485.98779279838	2320.88888288434	2351.05570422067	3328.73810688031	2385.9774599678	0.48033408243403	1.84478794599855e-10	6.06384193678225e-09	HDAC1	1	32292086	32333635	+	3963	protein_coding	histone deacetylase 1 [Source:HGNC Symbol;Acc:HGNC:4852]	-
ENSG00000181788	1178.54393064082	1204.04426127775	1328.38158003657	788.551316747562	739.602764338247	853.951614433307	1236.98992398505	794.035231839705	0.640773290871156	1.88604463538226e-10	6.18606346283261e-09	SIAH2	3	150741127	150763477	-	2617	protein_coding	siah E3 ubiquitin protein ligase 2 [Source:HGNC Symbol;Acc:HGNC:10858]	-
ENSG00000260549	266.21931428181	263.594105437429	315.845379126545	122.15708259442	94.376394407745	150.570813628039	281.886266281928	122.368096876735	1.2087079549346	1.98257145016277e-10	6.48864871598532e-09	MT1L	16	56617476	56618818	+	411	transcribed_unprocessed_pseudogene	metallothionein 1L, pseudogene [Source:HGNC Symbol;Acc:HGNC:7404]	-
ENSG00000164220	2255.38610076949	2384.63311486826	2455.35451251418	3287.301789817	4058.18495953304	3377.08824851459	2365.12457605065	3574.19166595488	-0.595676404577067	1.98953569233979e-10	6.49743849975744e-09	F2RL2	5	76615482	76623434	-	3429	protein_coding	coagulation factor II thrombin receptor like 2 [Source:HGNC Symbol;Acc:HGNC:3539]	-
ENSG00000082512	1036.95912679057	1096.81954042184	1067.46583206247	1551.57727295301	1705.51627036853	1514.31218277342	1067.08149975829	1590.46857536499	-0.576237151460255	2.044401182422e-10	6.66229106357521e-09	TRAF5	1	211326615	211374946	+	9022	protein_coding	TNF receptor associated factor 5 [Source:HGNC Symbol;Acc:HGNC:12035]	-
ENSG00000163788	264.225162114905	233.437152696706	241.690377070748	433.019509196638	497.883631722492	425.900301405025	246.450897294119	452.267814108051	-0.875627644560936	2.05044202748362e-10	6.66766865725187e-09	SNRK	3	43286512	43424764	+	6981	protein_coding	SNF related kinase [Source:HGNC Symbol;Acc:HGNC:30598]	-
ENSG00000138018	908.336312025201	958.320942649635	877.043110734	1332.78846830628	1664.10621976105	1373.42092145004	914.566788469612	1456.77186983913	-0.672273439120321	2.09200529467998e-10	6.78828897542953e-09	SELENOI	2	26308547	26395891	+	8552	protein_coding	selenoprotein I [Source:HGNC Symbol;Acc:HGNC:29361]	-
ENSG00000177889	2025.06152549197	2042.85431714007	2148.66407191305	3005.61120383435	2846.70022315606	2881.28006935369	2072.19330484836	2911.19716544803	-0.490313988784007	2.19636324331544e-10	7.10718290642155e-09	UBE2N	12	93405673	93442262	-	6269	protein_coding	ubiquitin conjugating enzyme E2 N [Source:HGNC Symbol;Acc:HGNC:12492]	-
ENSG00000155008	512.49710689457	520.486665821363	556.620262344752	831.397457657545	1159.48141700944	849.649591186791	529.868011686895	946.842821951258	-0.83726942672327	2.19964175294227e-10	7.10718290642155e-09	APOOL	X	85003826	85093316	+	6548	protein_coding	apolipoprotein O like [Source:HGNC Symbol;Acc:HGNC:24009]	-
ENSG00000218175	380.883063878844	375.286522995661	513.592051275338	224.25852476289	182.974642219097	215.10116232577	423.253879383281	207.444776435919	1.03074998463246	2.22485637922516e-10	7.14614495951659e-09	AC016739.1	2	176200908	176201252	-	345	processed_pseudogene	ribosomal protein, large, P1 (RPLP1) pseudogene	-
ENSG00000153814	774.72811684257	806.419254770439	951.198112789798	1289.03070737694	1404.08962292339	1306.73956112905	844.115161467602	1333.28663047646	-0.658374496670246	2.22515918765831e-10	7.14614495951659e-09	JAZF1	7	27830573	28180743	-	4206	protein_coding	JAZF zinc finger 1 [Source:HGNC Symbol;Acc:HGNC:28917]	-
ENSG00000183775	896.371399023771	935.982459137988	917.324840245792	1352.84410873223	1683.3667084157	1347.60878197095	916.55956613585	1461.27319970629	-0.67328107969596	2.22608537023223e-10	7.14614495951659e-09	KCTD16	5	144170832	144485686	+	14294	protein_coding	potassium channel tetramerization domain containing 16 [Source:HGNC Symbol;Acc:HGNC:29244]	-
ENSG00000138623	5338.34535080453	5050.73112198327	4074.8631376587	3312.82715035912	2578.97943085654	3017.86930743055	4821.31320348217	2969.89196288207	0.698728441081426	2.23052331806326e-10	7.14614495951659e-09	SEMA7A	15	74409289	74433958	-	3800	protein_coding	semaphorin 7A (John Milton Hagen blood group) [Source:HGNC Symbol;Acc:HGNC:10741]	-
ENSG00000138674	8168.04727564264	7686.67217635756	7268.1056953207	10457.193242094	12326.7127389708	10670.0931571698	7707.6083824403	11151.3330460782	-0.53292804386236	2.25016212418153e-10	7.19388674059384e-09	SEC31A	4	82818661	82901166	-	9145	protein_coding	SEC31 homolog A, COPII coat complex component [Source:HGNC Symbol;Acc:HGNC:17052]	-
ENSG00000108828	28137.4870750287	26432.0106151557	27459.3226131061	19744.7779993473	18372.5801276629	21128.3116694488	27342.9401010968	19748.5565988197	0.469488813247402	2.30172474121727e-10	7.34327561347173e-09	VAT1	17	43014605	43025123	-	3501	protein_coding	vesicle amine transport 1 [Source:HGNC Symbol;Acc:HGNC:16919]	-
ENSG00000122691	1365.99423432988	1268.82586346152	1268.87447962142	837.778797793075	632.707052304984	863.631166737967	1301.23152580428	778.039005612009	0.742502218167042	2.3822435343668e-10	7.58422438425455e-09	TWIST1	7	19020991	19117672	-	2033	protein_coding	twist family bHLH transcription factor 1 [Source:HGNC Symbol;Acc:HGNC:12428]	bHLH
ENSG00000166123	2410.92996978807	2386.86696321943	2260.35432192301	1658.23681521828	1547.58026340047	1707.90322886661	2352.71708497684	1637.90676916179	0.522506535784513	2.69026007190143e-10	8.54692247947598e-09	GPT2	16	46884378	46931297	+	6354	protein_coding	glutamic--pyruvic transaminase 2 [Source:HGNC Symbol;Acc:HGNC:18062]	-
ENSG00000066136	598.245650071482	559.579011966745	624.366807432765	1024.66090176215	875.389209353472	951.822643291532	594.063823156997	950.624251469051	-0.677467525918826	2.71137330982562e-10	8.59601567495027e-09	NFYC	1	40691648	40771603	+	5990	protein_coding	nuclear transcription factor Y subunit gamma [Source:HGNC Symbol;Acc:HGNC:7806]	NF-YC
ENSG00000163513	7545.8717995683	7576.09668297491	6927.54198217555	10101.661434543	10454.5932417396	9722.5725371248	7349.83682157292	10092.9424044691	-0.457759305111824	2.75696980350314e-10	8.72236321583307e-09	TGFBR2	3	30606502	30694142	+	4704	protein_coding	transforming growth factor beta receptor 2 [Source:HGNC Symbol;Acc:HGNC:11773]	-
ENSG00000128989	2750.93291424537	2829.16893675003	2856.34081992702	3858.88754195657	4467.47034344417	3836.32923008011	2812.14755697414	4054.22903849362	-0.527820230734527	2.87939454189534e-10	9.09074542894442e-09	ARPP19	15	52547045	52569883	-	6917	protein_coding	cAMP regulated phosphoprotein 19 [Source:HGNC Symbol;Acc:HGNC:16967]	-
ENSG00000109189	916.31292069282	1009.69945472642	992.39533615413	1500.52655186877	1736.33305221596	1372.34541563841	972.802570524457	1536.40167324105	-0.659944696691282	2.93159025790941e-10	9.23633395365401e-09	USP46	4	52590972	52659335	-	8917	protein_coding	ubiquitin specific peptidase 46 [Source:HGNC Symbol;Acc:HGNC:20075]	-
ENSG00000128590	1219.42405006237	1359.29672168369	1583.80436489543	2204.29720681573	2174.50916910906	2075.72621644368	1387.5083788805	2151.51086412282	-0.632360668209822	3.33140139419105e-10	1.04742570542827e-08	DNAJB9	7	108569568	108574850	+	2837	protein_coding	DnaJ heat shock protein family (Hsp40) member B9 [Source:HGNC Symbol;Acc:HGNC:6968]	-
ENSG00000148848	21618.6036414165	19761.7394385781	18837.2015098777	27275.6709792914	31131.6908369303	27293.1109817053	20072.5148632907	28566.8242659757	-0.509144685043698	4.04937542265159e-10	1.27053337124767e-08	ADAM12	10	126012381	126388455	-	9860	protein_coding	ADAM metallopeptidase domain 12 [Source:HGNC Symbol;Acc:HGNC:190]	-
ENSG00000141934	1534.50009243335	1616.18928206762	1882.2553608237	1102.14860340786	1026.58404529241	1131.43211383355	1677.64824510823	1086.72158751127	0.627267101426029	4.18069035278234e-10	1.30903017932686e-08	PLPP2	19	281040	291504	-	7059	protein_coding	phospholipid phosphatase 2 [Source:HGNC Symbol;Acc:HGNC:9230]	-
ENSG00000050130	1220.42112614582	1374.93366014184	1440.98732389908	1901.63936038776	2106.13443438509	2023.02643167387	1345.44737006225	2010.2667421489	-0.578978045373895	4.26626012103344e-10	1.33307461312786e-08	JKAMP	14	59484443	59505410	+	4350	protein_coding	JNK1/MAPK8 associated membrane protein [Source:HGNC Symbol;Acc:HGNC:20184]	-
ENSG00000102780	578.304128402433	557.34516361558	545.634336114263	861.48091829647	1147.92512381665	870.08420160774	560.427876044092	959.830081240288	-0.776603360322664	4.34258607613232e-10	1.35413782653276e-08	DGKH	13	42040036	42256578	+	19637	protein_coding	diacylglycerol kinase eta [Source:HGNC Symbol;Acc:HGNC:2854]	-
ENSG00000065833	2924.4241527661	3369.76023773187	3607.0457790104	2061.172863776	2371.92917781914	2112.29341403906	3300.41005650279	2181.7984852114	0.597217757835507	4.6897622769383e-10	1.45716980413748e-08	ME1	6	83210389	83431071	-	3371	protein_coding	malic enzyme 1 [Source:HGNC Symbol;Acc:HGNC:6983]	-
ENSG00000116729	6915.71971482634	6842.27749961732	7310.21841253757	9556.51266296496	9286.44460483556	9430.03495636176	7022.73854232708	9424.33074138743	-0.424235766010009	4.69219040052171e-10	1.45716980413748e-08	WLS	1	68098473	68233120	-	4469	protein_coding	wntless Wnt ligand secretion mediator [Source:HGNC Symbol;Acc:HGNC:30238]	-
ENSG00000242779	79.7660866761976	103.873948329156	94.2958668116932	30.0834606389243	19.2604886546418	19.3591046093193	92.6453006056824	22.9010179676285	2.00746755980485	4.79138397767568e-10	1.48493789969353e-08	ZNF702P	19	52968251	53037898	-	4769	transcribed_processed_pseudogene	zinc finger protein 702, pseudogene [Source:HGNC Symbol;Acc:HGNC:25775]	-
ENSG00000162066	798.657942845429	775.145377854133	803.803602530744	536.03257138447	446.843336787691	488.279638479498	792.535641076769	490.385182217219	0.692262281757619	4.868837092745e-10	1.50586884094553e-08	AMDHD2	16	2520357	2531422	+	4366	protein_coding	amidohydrolase domain containing 2 [Source:HGNC Symbol;Acc:HGNC:24262]	-
ENSG00000013810	1564.41237493693	1615.07235789204	1317.39565380608	992.754201084503	792.569108138512	972.25725371248	1498.96012887835	919.193520978498	0.704967541533023	4.88079156866091e-10	1.50649798296107e-08	TACC3	4	1721490	1745176	+	6528	protein_coding	transforming acidic coiled-coil containing protein 3 [Source:HGNC Symbol;Acc:HGNC:11524]	-
ENSG00000140332	1281.24276723642	1205.16118545333	1172.74762510465	1820.5051786646	1703.59022150307	1786.41515311552	1219.71719259813	1770.17018442773	-0.537492238725409	4.90297583928847e-10	1.51027568144898e-08	TLE3	15	70047790	70098176	-	12634	protein_coding	transducin like enhancer of split 3 [Source:HGNC Symbol;Acc:HGNC:11839]	-
ENSG00000162302	1976.2047974028	1839.57411718409	1939.93147353377	1343.72790853862	963.987457164824	1238.98269499644	1918.57012937355	1182.23268689996	0.698605121980399	4.9147443626597e-10	1.5108361921326e-08	RPS6KA4	11	64359148	64372215	+	3807	protein_coding	ribosomal protein S6 kinase A4 [Source:HGNC Symbol;Acc:HGNC:10433]	-
ENSG00000075239	1522.53517943192	1639.64468975485	1671.69177473934	1143.17150427912	1086.2915601218	1064.75075351256	1611.29054797537	1098.07127263783	0.552884558492553	4.93061917974107e-10	1.51265419926359e-08	ACAT1	11	108121516	108147776	+	5584	protein_coding	acetyl-CoA acetyltransferase 1 [Source:HGNC Symbol;Acc:HGNC:93]	-
ENSG00000154001	1442.76909275572	1396.15521947791	1492.25497964136	1960.89466164625	2197.62175549463	2106.91588498092	1443.726430625	2088.4774340406	-0.532056333956255	5.046161845854e-10	1.54498011675683e-08	PPP2R5E	14	63371357	63543374	-	9188	protein_coding	protein phosphatase 2 regulatory subunit B'epsilon [Source:HGNC Symbol;Acc:HGNC:9313]	-
ENSG00000188042	2158.6697206746	2105.40207097268	2112.04431781142	1554.31213301109	1405.05264735612	1504.63263046876	2125.37203648623	1487.99913694532	0.514300637085185	5.12399743286249e-10	1.56565442687022e-08	ARL4C	2	234493041	234497053	-	4013	protein_coding	ADP ribosylation factor like GTPase 4C [Source:HGNC Symbol;Acc:HGNC:698]	-
ENSG00000158864	2546.53231713761	2508.6116983579	2664.08711089347	1854.23511938097	1635.21548677909	1861.70055992954	2573.07704212966	1783.7170553632	0.528965362891443	5.25617015554864e-10	1.60281526068598e-08	NDUFS2	1	161197104	161214395	+	3658	protein_coding	NADH:ubiquinone oxidoreductase core subunit S2 [Source:HGNC Symbol;Acc:HGNC:7708]	-
ENSG00000198830	7460.12325639138	8139.0264674684	7770.71182036555	5810.6660034092	5061.65641843988	5728.14395273525	7789.95384807511	5533.48879152811	0.493375398874995	5.28374951885238e-10	1.60799639665916e-08	HMGN2	1	26472450	26475972	+	2509	protein_coding	high mobility group nucleosomal binding domain 2 [Source:HGNC Symbol;Acc:HGNC:4986]	-
ENSG00000070371	939.245670612227	999.647137146181	877.958604586541	1386.5740494486	1385.79215870148	1411.06362485705	938.95047078165	1394.47661100238	-0.571569390578604	5.30961650058482e-10	1.61263672355762e-08	CLTCL1	22	19179473	19291716	-	10049	protein_coding	clathrin heavy chain like 1 [Source:HGNC Symbol;Acc:HGNC:2093]	-
ENSG00000055163	686.985421498752	617.659069097026	584.085077920973	1060.21408251724	1049.69663167798	913.104434072894	629.576522838917	1007.67171608937	-0.679646224858288	5.65789796993133e-10	1.71498679783188e-08	CYFIP2	5	157266079	157395595	+	10498	protein_coding	cytoplasmic FMR1 interacting protein 2 [Source:HGNC Symbol;Acc:HGNC:13760]	-
ENSG00000090470	1085.81585487974	1090.11799536835	1182.8180574826	762.114336186083	677.006176210661	750.703056516937	1119.58396924356	729.941189637894	0.617668368886968	5.78340948002614e-10	1.74953897138799e-08	PDCD7	15	65117379	65133836	-	3263	protein_coding	programmed cell death 7 [Source:HGNC Symbol;Acc:HGNC:8767]	-
ENSG00000133961	1693.03518970229	1785.96175675614	1705.56504728334	2327.36590942951	2609.79621270397	2460.75729700681	1728.18733124726	2465.97313971343	-0.513068461827343	6.03265843109527e-10	1.82131115178157e-08	NUMB	14	73275107	73458617	-	9546	protein_coding	NUMB, endocytic adaptor protein [Source:HGNC Symbol;Acc:HGNC:8060]	-
ENSG00000119912	1547.46208151823	1718.9463062212	1694.57912105285	2320.07294927462	2661.7995320715	2322.01704730669	1653.66250293076	2434.62984288427	-0.55826035146084	6.19593307516312e-10	1.86689364443308e-08	IDE	10	92451684	92574076	-	7607	protein_coding	insulin degrading enzyme [Source:HGNC Symbol;Acc:HGNC:5381]	-
ENSG00000213222	101.701760512152	110.57549338265	93.3803729591525	213.319084530554	274.461963328646	209.723633267626	101.885875617985	232.501560375609	-1.19355034907105	6.39660086143197e-10	1.92354021151893e-08	AC093724.1	2	131723253	131724279	-	1027	processed_pseudogene	translocase of outer mitochondrial membrane 40 (TOMM40) pseudogene	-
ENSG00000067167	9216.97131543464	9694.90184405458	10257.1931238661	12871.1630533628	14452.1076620105	13133.0014657999	9723.02209445178	13485.4240603911	-0.471872905912264	7.49289985585e-10	2.24875844290392e-08	TRAM1	8	70573442	70608387	-	3878	protein_coding	translocation associated membrane protein 1 [Source:HGNC Symbol;Acc:HGNC:20568]	-
ENSG00000139278	3330.23411873125	3425.60644651099	3122.74953101636	4437.76625425102	4613.85005721945	4509.59586815977	3292.86336541954	4520.40405987675	-0.457419109454464	7.52881073485136e-10	2.25507928637974e-08	GLIPR1	12	75480680	75503853	+	6273	protein_coding	GLI pathogenesis related 1 [Source:HGNC Symbol;Acc:HGNC:17001]	-
ENSG00000197323	888.394790356151	893.53934046586	765.352860724034	1354.66734877096	1541.80211680408	1203.49100321268	849.095663848682	1366.65348959591	-0.688044040827521	7.72299131263084e-10	2.30868791483488e-08	TRIM33	1	114392777	114511160	-	9574	protein_coding	tripartite motif containing 33 [Source:HGNC Symbol;Acc:HGNC:16290]	-
ENSG00000185551	6323.45652125557	6058.19672835853	6147.54121981087	4686.63851953667	4546.43834692821	4603.16487377148	6176.39815647499	4612.08058007878	0.421359848779707	7.9230084042774e-10	2.36382722254139e-08	NR2F2	15	96325938	96340263	+	6459	protein_coding	nuclear receptor subfamily 2 group F member 2 [Source:HGNC Symbol;Acc:HGNC:7976]	RXR-like
ENSG00000124098	2524.59664330166	2604.66717745798	2797.74921336441	1846.94215922608	1834.56154435464	1931.60843768541	2642.33767804135	1871.03738042204	0.498459001761037	8.21424821630835e-10	2.4459132041737e-08	FAM210B	20	56358915	56368663	+	3577	protein_coding	family with sequence similarity 210 member B [Source:HGNC Symbol;Acc:HGNC:16102]	-
ENSG00000077264	52.8450324229809	41.326194496546	50.3521618897391	136.743002904202	130.971322851565	137.664743888493	48.174462936422	135.126356548086	-1.48371782703592	8.4449954980189e-10	2.50970061903943e-08	PAK3	X	110944285	111227361	+	10312	protein_coding	p21 (RAC1) activated kinase 3 [Source:HGNC Symbol;Acc:HGNC:8592]	-
ENSG00000169902	3580.50021567782	3726.05904974264	4271.69431595495	5550.85429789122	5433.38384947446	5475.40008700247	3859.41786045847	5486.54607812272	-0.50720681681155	8.50651593944037e-10	2.52304591906917e-08	TPST1	7	66205199	66420543	+	2923	protein_coding	tyrosylprotein sulfotransferase 1 [Source:HGNC Symbol;Acc:HGNC:12020]	-
ENSG00000123575	826.576073182098	814.237723999515	855.986752125564	1344.63952855798	1384.82913426875	1134.65863126844	832.266849769059	1288.04243136506	-0.630484502405988	9.00565003171998e-10	2.66588306786939e-08	FAM199X	X	104166620	104195902	+	7457	protein_coding	family with sequence similarity 199, X-linked [Source:HGNC Symbol;Acc:HGNC:25195]	-
ENSG00000204366	456.660846221232	368.584977942167	454.084950860192	242.490925150117	229.199814990238	223.705208818801	426.44359167453	231.798649653052	0.880385255258832	9.05493657589682e-10	2.67525810975815e-08	ZBTB12	6	31899607	31901992	-	1875	protein_coding	zinc finger and BTB domain containing 12 [Source:HGNC Symbol;Acc:HGNC:19066]	ZBTB
ENSG00000151692	476.602367890281	498.148182309717	429.366616841593	268.927905711596	281.203134357771	229.082737876945	468.03905568053	259.737925982104	0.846543395109803	9.38467462629299e-10	2.76729454125991e-08	RNF144A	2	6917392	7068286	+	6473	protein_coding	ring finger protein 144A [Source:HGNC Symbol;Acc:HGNC:20457]	-
ENSG00000164659	1487.63751651109	1602.78619196064	1664.36782391901	951.731300213243	1103.62599991098	1101.31795110794	1584.93051079691	1052.22508374405	0.591778892918843	9.59446274354568e-10	2.82367269812955e-08	KIAA1324L	7	86876906	87059699	-	8115	protein_coding	KIAA1324 like [Source:HGNC Symbol;Acc:HGNC:21945]	-
ENSG00000114315	129.619890848821	120.627810962891	147.394510259054	268.927905711596	265.794743434057	276.404993588614	132.547404023589	270.375880911423	-1.0249604644176	1.00991209120848e-09	2.96644584469864e-08	HES1	3	194136145	194138732	+	2062	protein_coding	hes family bHLH transcription factor 1 [Source:HGNC Symbol;Acc:HGNC:5192]	bHLH
ENSG00000164066	521.470791645642	612.074448219114	535.563903736316	878.801698664335	1057.40082713984	835.668015635616	556.369714533691	923.956847146596	-0.733401112748525	1.02908432594553e-09	3.01692559339937e-08	INTU	4	127623271	127726737	+	16066	protein_coding	inturned planar cell polarity protein [Source:HGNC Symbol;Acc:HGNC:29239]	-
ENSG00000157538	2259.3744051033	2352.24231377638	2306.12901455005	1675.55759558615	1650.62387770281	1647.6749034154	2305.91524447657	1657.95212556812	0.475740885970254	1.03506342976418e-09	3.02860756154121e-08	VPS26C	21	37223420	37267919	-	9301	protein_coding	VPS26 endosomal protein sorting factor C [Source:HGNC Symbol;Acc:HGNC:3044]	-
ENSG00000172380	7119.12323585064	7063.42848638262	7000.78149037881	9177.27873491064	10435.3327530849	9396.69427620126	7061.11107087069	9669.76858806562	-0.453605564693317	1.09902619268742e-09	3.20957918502906e-08	GNG12	1	67701466	67833467	-	4724	protein_coding	G protein subunit gamma 12 [Source:HGNC Symbol;Acc:HGNC:19663]	-
ENSG00000165806	524.462019896	605.37290316562	664.648536944556	354.620187531563	286.981280954163	362.445458518922	598.161153335392	334.682309001549	0.838830411591453	1.12687814754721e-09	3.28460106500038e-08	CASP7	10	113679162	113730907	+	3528	protein_coding	caspase 7 [Source:HGNC Symbol;Acc:HGNC:1508]	-
ENSG00000182700	175.485390687635	250.191015330441	261.831241826643	419.345208906218	481.512216366046	442.032888579457	229.16921594824	447.63010461724	-0.965648968461135	1.15469943431679e-09	3.35924628535148e-08	IGIP	5	140125935	140129392	+	3458	protein_coding	IgA inducing protein [Source:HGNC Symbol;Acc:HGNC:33847]	-
ENSG00000130803	952.207659697109	899.123961343772	841.338850484913	569.76251210084	551.812999955489	605.509771947043	897.556823841931	575.69509466779	0.640956019761054	1.17090074546849e-09	3.39986591217677e-08	ZNF317	19	9140380	9163424	+	5065	protein_coding	zinc finger protein 317 [Source:HGNC Symbol;Acc:HGNC:13507]	zf-C2H2
ENSG00000082269	182.464923271802	258.009484559517	227.957969282637	389.261748267294	442.02821462403	440.957382767828	222.810792371319	424.082448553051	-0.92988932880316	1.23163273467854e-09	3.56938448641761e-08	FAM135A	6	70412941	70561174	+	10589	protein_coding	family with sequence similarity 135 member A [Source:HGNC Symbol;Acc:HGNC:21084]	-
ENSG00000161013	11086.488971908	11098.8755327616	12179.7302142016	8629.39510327448	7684.93497320209	8509.40198160746	11455.0315729571	8274.57735269468	0.469324043994171	1.25024544949127e-09	3.61642426589988e-08	MGAT4B	5	179797597	179806952	-	5495	protein_coding	alpha-1,3-mannosyl-glycoprotein 4-beta-N-acetylglucosaminyltransferase B [Source:HGNC Symbol;Acc:HGNC:7048]	-
ENSG00000196700	2073.91825358114	2021.63275780401	1859.36801451018	1399.33672971966	1224.96707843522	1412.13913066868	1984.97300863178	1345.48097960785	0.560896870969699	1.25769141171495e-09	3.63104596545688e-08	ZNF512B	20	63956702	63969865	-	5919	protein_coding	zinc finger protein 512B [Source:HGNC Symbol;Acc:HGNC:29212]	zf-C2H2
ENSG00000215301	9913.92749776791	9900.41589236173	9610.85446397238	12917.6556743502	13524.7151332895	12609.2301355366	9808.39928470067	13017.2003143921	-0.408406625932566	1.26900227540839e-09	3.65674925130015e-08	DDX3X	X	41333284	41364472	+	15892	protein_coding	DEAD-box helicase 3 X-linked [Source:HGNC Symbol;Acc:HGNC:2745]	-
ENSG00000180900	4787.95935273876	4635.23532866665	4712.04685902704	3501.53249436692	2894.85144479267	3437.3165739658	4711.74718014415	3277.9001710418	0.523579540409357	1.31299509358341e-09	3.77635293393136e-08	SCRIB	8	143790920	143815379	-	6192	protein_coding	scribbled planar cell polarity protein [Source:HGNC Symbol;Acc:HGNC:30377]	-
ENSG00000148158	1297.19598457166	1147.08112832305	1155.35324190638	1670.99949548934	1963.60681834074	1765.98054269457	1199.8767849337	1800.19561884155	-0.585077092253286	1.31840525950529e-09	3.77764363332637e-08	SNX30	9	112750838	112881671	+	11578	protein_coding	sorting nexin family member 30 [Source:HGNC Symbol;Acc:HGNC:23685]	-
ENSG00000100239	2664.187294985	2514.19631923581	2697.04488958493	1935.36930110413	1745.00027211055	1895.04124009003	2625.14283460192	1858.47027110157	0.498560682338103	1.32012225490187e-09	3.77764363332637e-08	PPP6R2	22	50343304	50445090	+	5349	protein_coding	protein phosphatase 6 regulatory subunit 2 [Source:HGNC Symbol;Acc:HGNC:19253]	-
ENSG00000112208	2439.8451762082	2532.06710604513	2804.1576703322	3626.42443701942	3607.48952501442	3670.70133508926	2592.02331752851	3634.8717657077	-0.487417390994399	1.32090660430416e-09	3.77764363332637e-08	BAG2	6	57172326	57189833	+	6651	protein_coding	BCL2 associated athanogene 2 [Source:HGNC Symbol;Acc:HGNC:938]	-
ENSG00000176623	863.467888269839	928.163989908912	954.860088199961	568.850892081478	629.817979006788	571.093585974919	915.497322126237	589.920819021062	0.634001123443723	1.3390000887997e-09	3.8221908549835e-08	RMDN1	8	86468257	86514357	-	5646	protein_coding	regulator of microtubule dynamics 1 [Source:HGNC Symbol;Acc:HGNC:24285]	-
ENSG00000136167	112.669597430129	120.627810962891	113.521237715048	237.932825053311	240.756108183023	238.762290181605	115.606215369356	239.150407805979	-1.0498298900139	1.3806669976163e-09	3.93373527688576e-08	LCP1	13	46125920	46211871	-	5061	protein_coding	lymphocyte cytosolic protein 1 [Source:HGNC Symbol;Acc:HGNC:6528]	-
ENSG00000235162	6480.99454244106	6646.81576889042	6450.56968500184	4921.83648453189	4358.64858254545	4927.96762888339	6526.12666544444	4736.15089865358	0.46251657051662	1.40779877351278e-09	4.0035266244504e-08	C12orf75	12	105235290	105396097	+	2693	protein_coding	chromosome 12 open reading frame 75 [Source:HGNC Symbol;Acc:HGNC:35164]	-
ENSG00000171109	1738.90068954111	1667.56779414441	1711.97350425113	1177.81306501486	1244.22756708986	1165.84829980567	1706.14732931222	1195.96297730346	0.512581808573366	1.44461066564016e-09	4.10053412493673e-08	MFN1	3	179347692	179394931	+	5957	protein_coding	mitofusin 1 [Source:HGNC Symbol;Acc:HGNC:18262]	-
ENSG00000107263	2782.83934891585	2374.58079728802	2130.35419486223	1676.46921560551	1543.72816566954	1511.08566533853	2429.2581136887	1577.0943488712	0.622739050745005	1.45108955612119e-09	4.1112399252344e-08	RAPGEF1	9	131576770	131740074	-	7002	protein_coding	Rap guanine nucleotide exchange factor 1 [Source:HGNC Symbol;Acc:HGNC:4568]	-
ENSG00000188419	637.131617326129	720.4160932506	710.423229571591	1052.92112236235	1210.52171194424	998.069393191573	689.323646716107	1087.17074249939	-0.65794814063488	1.45495279019833e-09	4.11232757455811e-08	CHM	X	85861180	86047562	-	8645	protein_coding	CHM, Rab escort protein 1 [Source:HGNC Symbol;Acc:HGNC:1940]	-
ENSG00000166750	3805.83941053808	3483.68650364127	3331.48212939565	4823.38152244087	5841.70620895287	4935.49616956479	3540.336014525	5200.19463365284	-0.554774849466976	1.45688939491127e-09	4.11232757455811e-08	SLFN5	17	35243036	35273655	+	10709	protein_coding	schlafen family member 5 [Source:HGNC Symbol;Acc:HGNC:28286]	-
ENSG00000047634	354.959085709079	411.028096614296	387.25389962472	640.868873611024	693.377591567106	587.226173149352	384.413693982699	640.490879442494	-0.738033949448798	1.4764149170764e-09	4.15971000569987e-08	SCML1	X	17737449	17754988	+	5497	protein_coding	Scm polycomb group protein like 1 [Source:HGNC Symbol;Acc:HGNC:10580]	-
ENSG00000130560	1411.8597341687	1503.37994033381	1612.18467432419	1011.89822149109	797.384230302172	1036.78760241021	1509.1414496089	948.690018067825	0.67032880805296	1.49006736399634e-09	4.1904005536386e-08	UBAC1	9	135932969	135961380	-	2979	protein_coding	UBA domain containing 1 [Source:HGNC Symbol;Acc:HGNC:30221]	-
ENSG00000104131	2201.54399226305	2331.02075444031	2396.76290595158	3076.71756534453	3256.94863149994	3279.21721965636	2309.77588421832	3204.29447216694	-0.471998182371038	1.53830518800063e-09	4.31805962753743e-08	EIF3J	15	44537057	44563029	+	3195	protein_coding	eukaryotic translation initiation factor 3 subunit J [Source:HGNC Symbol;Acc:HGNC:3270]	-
ENSG00000160072	1116.72521346677	1205.16118545333	1164.50818043178	833.220697696268	653.89358982509	730.268446095989	1162.13152645063	739.127577872449	0.652064653526594	1.58817414236779e-09	4.44981780922459e-08	ATAD3B	1	1471769	1497848	+	7682	protein_coding	ATPase family, AAA domain containing 3B [Source:HGNC Symbol;Acc:HGNC:24007]	-
ENSG00000048649	1210.4503653113	1267.70893928594	1112.32503083696	1675.55759558615	2014.64711327554	1740.16840321548	1196.8281118114	1810.12437069239	-0.597606505755953	1.6143939346648e-09	4.51050700619055e-08	RSF1	11	77659996	77821017	-	15740	protein_coding	remodeling and spacing factor 1 [Source:HGNC Symbol;Acc:HGNC:18118]	-
ENSG00000114853	2387.99721986867	2178.00214238553	2108.38234240126	1552.48889297237	1511.94835938938	1603.57916513862	2224.79390155182	1556.00547250012	0.51595245134861	1.61577493175797e-09	4.51050700619055e-08	ZBTB47	3	42653684	42665854	+	3781	protein_coding	zinc finger and BTB domain containing 47 [Source:HGNC Symbol;Acc:HGNC:26955]	ZBTB
ENSG00000179833	1171.56439805665	1170.53653601028	1073.87428903025	1695.6132360121	1910.64047454047	1556.25690942695	1138.65840769906	1720.83687332651	-0.596647105352305	1.64738798211384e-09	4.58403812079431e-08	SERTAD2	2	64631621	64751005	-	6274	protein_coding	SERTA domain containing 2 [Source:HGNC Symbol;Acc:HGNC:30784]	-
ENSG00000090060	3761.96806286617	4014.22548704288	3807.53893271681	5212.64327070816	6086.31441486682	5171.03194231151	3861.24416087529	5489.99654262883	-0.507948754969161	1.64815278147879e-09	4.58403812079431e-08	PAPOLA	14	96501433	96567111	+	12766	protein_coding	poly(A) polymerase alpha [Source:HGNC Symbol;Acc:HGNC:14981]	-
ENSG00000136603	2690.11127315477	3032.44913670601	2944.22822977092	4116.87600743583	5260.03945158269	3991.20206695466	2888.9295465439	4456.03917532439	-0.625428547038217	1.72229160623531e-09	4.7814845214423e-08	SKIL	3	170357678	170396835	+	7782	protein_coding	SKI like proto-oncogene [Source:HGNC Symbol;Acc:HGNC:10897]	-
ENSG00000168398	2210.51767701413	2276.29146983678	2316.199446928	1710.19915632188	1544.69119010228	1542.27533387577	2267.66953125963	1599.05522676664	0.503602607466255	1.72738286710608e-09	4.78686792333447e-08	BDKRB2	14	96204679	96244166	+	6845	protein_coding	bradykinin receptor B2 [Source:HGNC Symbol;Acc:HGNC:1030]	-
ENSG00000104886	1826.64338488493	1809.41716444337	1809.01585262044	1336.43494838373	1017.91682539782	1191.66043928477	1815.02546731625	1182.00407102211	0.618449641725555	1.73639900626551e-09	4.80308839875191e-08	PLEKHJ1	19	2230084	2237704	-	4655	protein_coding	pleckstrin homology domain containing J1 [Source:HGNC Symbol;Acc:HGNC:18211]	-
ENSG00000137770	491.558509142068	538.357452630681	525.493471358368	787.639696728201	930.281602019201	780.817219242545	518.469811043705	832.912839329982	-0.684495914794868	1.77439902588453e-09	4.89927701946955e-08	CTDSPL2	15	44427234	44529038	+	9665	protein_coding	CTD small phosphatase like 2 [Source:HGNC Symbol;Acc:HGNC:26936]	-
ENSG00000138744	1071.85678971141	1071.13028438345	1101.33910460647	733.854115585881	738.639739905515	724.890917037845	1081.44205956711	732.46159084308	0.562199148270536	1.79636181177126e-09	4.95091660137175e-08	NAAA	4	75913657	75941051	-	4459	protein_coding	N-acylethanolamine acid amidase [Source:HGNC Symbol;Acc:HGNC:736]	-
ENSG00000164104	2297.26329627449	2584.5625422975	2213.66413544344	1669.17625545062	1338.60396149761	1627.24029299445	2365.16332467181	1545.00683664756	0.613951785334205	1.84068482919765e-09	5.06388402467309e-08	HMGB2	4	173331695	173335125	-	2775	protein_coding	high mobility group box 2 [Source:HGNC Symbol;Acc:HGNC:5000]	HMG
ENSG00000173598	3627.36279160009	3369.76023773187	3490.77805973773	4530.75149622588	4962.46490186847	4901.07998359267	3495.9670296899	4798.09879389567	-0.456505921446499	1.86072203018794e-09	5.10975131110924e-08	NUDT4	12	93377883	93408146	+	10078	protein_coding	nudix hydrolase 4 [Source:HGNC Symbol;Acc:HGNC:8051]	-
ENSG00000136868	3126.83059770695	3115.1015256991	3123.6650248689	4220.80068964302	4690.89201183802	4097.67714230592	3121.86571609165	4336.45661459565	-0.474217449884579	1.89967430042924e-09	5.20730215276507e-08	SLC31A1	9	113221562	113264492	+	5127	protein_coding	solute carrier family 31 member 1 [Source:HGNC Symbol;Acc:HGNC:11016]	-
ENSG00000146376	534.432780730524	539.474376806263	545.634336114263	889.741138896671	872.500136055275	770.062161126257	539.84716455035	844.101145359401	-0.645662049442938	1.91293647878603e-09	5.23420781384589e-08	ARHGAP18	6	129576132	129710225	-	4640	protein_coding	Rho GTPase activating protein 18 [Source:HGNC Symbol;Acc:HGNC:21035]	-
ENSG00000138356	412.789498549323	385.338840575902	240.774883218207	154.975403291428	158.899031400795	150.570813628039	346.301074114477	154.815082773421	1.15901537898276	1.96672936512939e-09	5.37171801058543e-08	AOX1	2	200585868	200677064	+	5556	protein_coding	aldehyde oxidase 1 [Source:HGNC Symbol;Acc:HGNC:553]	-
ENSG00000058085	1530.51178809954	1426.31217221863	1215.77583617406	2168.74402606064	2005.97989338095	2085.40576874834	1390.86659883075	2086.70989606331	-0.58597770779747	2.11599687512573e-09	5.76903564554029e-08	LAMC2	1	183186238	183244900	+	6543	protein_coding	laminin subunit gamma 2 [Source:HGNC Symbol;Acc:HGNC:6493]	-
ENSG00000108854	2731.98846865977	2631.47335767196	2364.72062111265	3617.30823682581	3724.97850580773	3512.60198077982	2576.06081581479	3618.29624113779	-0.490588834425159	2.18207983066573e-09	5.93854199076877e-08	SMURF2	17	64542295	64662068	-	6961	protein_coding	SMAD specific E3 ubiquitin protein ligase 2 [Source:HGNC Symbol;Acc:HGNC:16809]	-
ENSG00000165389	554.374302399574	610.957524043532	704.014772603806	994.577441123226	950.505115106575	1022.80602685904	623.115533015637	989.296194362946	-0.665613570611054	2.23093359128039e-09	6.06063640736744e-08	SPTSSA	14	34432789	34462356	-	2777	protein_coding	serine palmitoyltransferase small subunit A [Source:HGNC Symbol;Acc:HGNC:20361]	-
ENSG00000177570	531.441552480167	460.172760339918	394.577850445046	733.854115585881	903.316917902702	755.005079763453	462.06405442171	797.392037750679	-0.78821668876952	2.36218597629189e-09	6.40193720657893e-08	SAMD12	8	118189455	118622112	-	15378	protein_coding	sterile alpha motif domain containing 12 [Source:HGNC Symbol;Acc:HGNC:31750]	-
ENSG00000106665	3664.25460668783	3267.0032135783	2901.20001870151	2230.73418737721	2021.38828430466	2316.63951824854	3277.48594632255	2189.5873299768	0.581910399579967	2.36499853344579e-09	6.40193720657893e-08	CLIP2	7	74289475	74405943	+	7315	protein_coding	CAP-Gly domain containing linker protein 2 [Source:HGNC Symbol;Acc:HGNC:2586]	-
ENSG00000020577	1183.52931105808	999.647137146181	1029.9305841083	1578.92587353385	1738.25910108143	1522.91622926645	1071.03567743752	1613.36706796057	-0.590998475962834	2.5349897628007e-09	6.84988514909101e-08	SAMD4A	14	54567097	54793315	+	12170	protein_coding	sterile alpha motif domain containing 4A [Source:HGNC Symbol;Acc:HGNC:23023]	-
ENSG00000131437	549.388921982311	595.320585585379	581.338596363351	861.48091829647	988.063067983126	847.498579563534	575.349367977014	899.014188614377	-0.644488819561543	2.66331960087347e-09	7.18386704420328e-08	KIF3A	5	132692628	132737638	-	6860	protein_coding	kinesin family member 3A [Source:HGNC Symbol;Acc:HGNC:6319]	-
ENSG00000134910	10629.8281256868	10266.7670219527	9851.62934719058	13160.1465995004	14077.4911576777	13666.4523483678	10249.4081649434	13634.6967018486	-0.411766684094901	2.73349390414179e-09	7.36007773551369e-08	STT3A	11	125591712	125625215	+	7393	protein_coding	STT3A, catalytic subunit of the oligosaccharyltransferase complex [Source:HGNC Symbol;Acc:HGNC:6172]	-
ENSG00000134030	3823.78678004022	3779.67141017059	3681.2007810662	2772.23647887785	2422.00644832121	2827.50477877225	3761.55299042567	2673.91590199043	0.492476199325192	2.85830625274951e-09	7.6825201334963e-08	CTIF	18	48539046	48863217	+	8100	protein_coding	cap binding complex dependent translation initiation factor [Source:HGNC Symbol;Acc:HGNC:23925]	-
ENSG00000006607	674.02343241387	568.514405371403	616.127362759898	944.438340058352	1025.62102085968	919.557468942667	619.555066848391	963.205609953565	-0.636028921767524	2.92189740278802e-09	7.83956430366411e-08	FARP2	2	241356243	241494841	+	14413	protein_coding	FERM, ARH/RhoGEF and pleckstrin domain protein 2 [Source:HGNC Symbol;Acc:HGNC:16460]	-
ENSG00000185989	2472.74868696213	2250.60221379838	2069.01610674201	1575.2793934564	1477.27947981103	1607.88118838513	2264.12233583417	1553.48002055085	0.543380985086427	2.93505824957493e-09	7.86098669806787e-08	RASA3	13	113977783	114132611	-	4763	protein_coding	RAS p21 protein activator 3 [Source:HGNC Symbol;Acc:HGNC:20331]	-
ENSG00000176182	559.359682816836	518.252817470199	552.958286934589	350.973707454117	252.312401375808	317.274214430511	543.523595740541	306.853441086812	0.824849515135662	3.01836290691086e-09	8.0698695606247e-08	MYPOP	19	45890020	45902604	-	1890	protein_coding	Myb related transcription factor, partner of profilin [Source:HGNC Symbol;Acc:HGNC:20178]	-
ENSG00000106537	671.032204163513	748.339197640158	738.803539000353	1111.26480360148	1026.58404529241	1106.69548016609	719.391646934675	1081.51477635332	-0.588355378083081	3.06187480753526e-09	8.17181561111255e-08	TSPAN13	7	16753535	16784536	+	2224	protein_coding	tetraspanin 13 [Source:HGNC Symbol;Acc:HGNC:21643]	-
ENSG00000157978	958.190116197824	950.502473420559	973.169965250775	1502.34979190749	1345.34513252673	1355.13732265235	960.620851623053	1400.94408236219	-0.544603618783194	3.24248535358567e-09	8.63866361044771e-08	LDLRAP1	1	25543580	25568886	+	5397	protein_coding	low density lipoprotein receptor adaptor protein 1 [Source:HGNC Symbol;Acc:HGNC:18640]	-
ENSG00000156265	64.8099454244106	81.5354648175097	86.0564221388268	163.17998346568	193.56791097915	195.742057716451	77.467277460249	184.163317387094	-1.2475551494209	3.27621930848252e-09	8.71325156192917e-08	MAP3K7CL	21	29077471	29175889	+	4497	protein_coding	MAP3K7 C-terminal like [Source:HGNC Symbol;Acc:HGNC:16457]	-
ENSG00000138600	1595.32173352395	1694.37397435839	1869.43844688813	2497.83885305008	2612.68528600217	2340.30064610438	1719.71138492349	2483.60826171887	-0.530076917154308	3.3693301092202e-09	8.9452180137444e-08	SPPL2A	15	50702266	50765808	-	8144	protein_coding	signal peptide peptidase like 2A [Source:HGNC Symbol;Acc:HGNC:30227]	-
ENSG00000137831	3787.89204103594	3994.12085188239	3617.11621138835	5135.15556906245	5712.66093496677	5019.38562287184	3799.70970143556	5289.06737563369	-0.477473878500073	3.51694435083746e-09	9.32082319577969e-08	UACA	15	70654554	70763593	-	11031	protein_coding	uveal autoantigen with coiled-coil domains and ankyrin repeats [Source:HGNC Symbol;Acc:HGNC:15947]	-
ENSG00000185453	617.190095657079	576.33287460048	553.87378078713	328.183206970084	239.793083750291	376.427034070097	582.465583681563	314.801108263491	0.88933468131265	3.55134575659149e-09	9.39559872118438e-08	ZSWIM9	19	48170692	48197620	+	3751	protein_coding	zinc finger SWIM-type containing 9 [Source:HGNC Symbol;Acc:HGNC:34495]	-
ENSG00000198113	3199.61715179898	2845.92279938376	2950.63668673871	2204.29720681573	1867.30437506753	2151.0116232577	2998.72554597382	2074.20440171365	0.531957981221127	3.65535921680311e-09	9.65396262023861e-08	TOR4A	9	137277749	137282641	+	4148	protein_coding	torsin family 4 member A [Source:HGNC Symbol;Acc:HGNC:25981]	-
ENSG00000182378	725.871388753399	818.705420701844	628.028782842927	426.638169061109	426.619823700317	454.938958319004	724.20186409939	436.065650360143	0.730762610256304	3.68829847977335e-09	9.72404526281912e-08	PLCXD1	X	276322	303356	+	6191	protein_coding	phosphatidylinositol specific phospholipase C X domain containing 1 [Source:HGNC Symbol;Acc:HGNC:23148]	-
ENSG00000196628	1830.63168921874	1816.11870949686	1756.83270302562	2452.25785208201	2946.8547641602	2469.36134349984	1801.19436724707	2622.82465324735	-0.542394739631777	3.74552481239259e-09	9.85780585805787e-08	TCF4	18	55222331	55664787	-	27828	protein_coding	transcription factor 4 [Source:HGNC Symbol;Acc:HGNC:11634]	bHLH
ENSG00000257267	1125.69889821784	1090.11799536835	1146.19830338097	666.394234153142	800.273303600368	750.703056516937	1120.67173232239	739.123531423483	0.601357526203172	3.77321603878991e-09	9.91350497665461e-08	ZNF271P	18	35290282	35328390	+	7450	transcribed_unitary_pseudogene	zinc finger protein 271, pseudogene [Source:HGNC Symbol;Acc:HGNC:13065]	-
ENSG00000166822	375.897683461581	386.455764751484	403.732788970453	638.13401355294	692.414567134374	576.471115033064	388.695412394506	635.673231906793	-0.710008172371624	3.80880299610455e-09	9.9897206042908e-08	TMEM170A	16	75443054	75465497	-	5572	protein_coding	transmembrane protein 170A [Source:HGNC Symbol;Acc:HGNC:29577]	-
ENSG00000164292	7356.42734371233	7428.66269179804	7296.48600474946	9806.29654826997	11019.8885837533	9444.01653191293	7360.52534675328	10090.0672213121	-0.455146532288933	3.8614768028207e-09	1.01104115047647e-07	RHOBTB3	5	95713522	95824383	+	8833	protein_coding	Rho related BTB domain containing 3 [Source:HGNC Symbol;Acc:HGNC:18757]	-
ENSG00000055917	2160.6638728415	2112.10361602618	2204.50919691803	3104.97778594474	3532.37361926131	2812.44769740944	2159.09222859524	3149.93303420516	-0.545024549893835	3.91314737600286e-09	1.02280647249534e-07	PUM2	2	20248691	20352234	-	6978	protein_coding	pumilio RNA binding family member 2 [Source:HGNC Symbol;Acc:HGNC:14958]	-
ENSG00000057757	1164.58486547249	1206.27810962891	1223.09978699439	837.778797793075	781.012814945727	841.045544693761	1197.98758736526	819.945719144187	0.547230176523317	4.10641950748783e-09	1.07147915190224e-07	PITHD1	1	23778405	23788232	+	2186	protein_coding	PITH domain containing 1 [Source:HGNC Symbol;Acc:HGNC:25022]	-
ENSG00000122176	454.666694054327	489.212788905058	455.000444712733	762.114336186083	674.117102912464	781.892725054174	466.293309224039	739.374721384241	-0.665546390814984	4.27520105649953e-09	1.11360554449403e-07	FMOD	1	203340628	203351758	-	3401	protein_coding	fibromodulin [Source:HGNC Symbol;Acc:HGNC:3774]	-
ENSG00000176641	229.327499194068	215.566365887389	208.732598379282	344.592367318588	468.992898740529	405.465690984076	217.875487820246	406.350319014398	-0.898923770955154	4.41159834399789e-09	1.14716665157452e-07	RNF152	18	61808063	61894247	-	10632	protein_coding	ring finger protein 152 [Source:HGNC Symbol;Acc:HGNC:26811]	-
ENSG00000092445	1270.27493031845	1223.03197226265	1110.49404313188	841.42527787052	749.233008665568	808.780370344895	1201.26698190432	799.812885626994	0.586223140407548	4.48884158676862e-09	1.16525723652424e-07	TYRO3	15	41557675	41583586	+	10945	protein_coding	TYRO3 protein tyrosine kinase [Source:HGNC Symbol;Acc:HGNC:12446]	-
ENSG00000179841	112.669597430129	106.107796680321	82.3944467286639	226.081764801613	242.682157048487	196.81756352808	100.390613613038	221.86049512606	-1.1486387899351	4.508159755732e-09	1.16827498379772e-07	AKAP5	14	64465499	64474503	+	7512	protein_coding	A-kinase anchoring protein 5 [Source:HGNC Symbol;Acc:HGNC:375]	-
ENSG00000131459	5348.31611163905	5131.1496626252	5075.4979184857	6879.0846661007	6878.88352300533	6764.93155514547	5184.98789758332	6840.96658141717	-0.399905570779458	4.58959837592502e-09	1.18735333793522e-07	GFPT2	5	180300690	180353387	-	4780	protein_coding	glutamine-fructose-6-phosphate transaminase 2 [Source:HGNC Symbol;Acc:HGNC:4242]	-
ENSG00000197747	5814.94771869481	6058.19672835853	6076.13269931269	4617.35539806521	3699.9398705567	4257.92750823862	5983.09238212201	4191.74092562017	0.513266870234446	4.65106599145928e-09	1.20120898207994e-07	S100A10	1	151982915	151994390	-	1543	protein_coding	S100 calcium binding protein A10 [Source:HGNC Symbol;Acc:HGNC:10487]	-
ENSG00000139318	564.345063234098	567.397481195821	634.437239810712	894.299238993478	874.42618492074	927.086009624069	588.726594746877	898.603811179429	-0.608737583399446	4.86353687691654e-09	1.2539502718651e-07	DUSP6	12	89347232	89353271	-	4632	protein_coding	dual specificity phosphatase 6 [Source:HGNC Symbol;Acc:HGNC:3072]	-
ENSG00000112419	1393.91236466655	1357.06287333252	1194.71947756563	828.662597599461	947.616041808379	814.157899403039	1315.2315718549	863.478846270293	0.60623604831372	4.89676179115534e-09	1.26037668746585e-07	PHACTR2	6	143536845	143831185	+	11224	protein_coding	phosphatase and actin regulator 2 [Source:HGNC Symbol;Acc:HGNC:20956]	-
ENSG00000143164	1952.27497139994	1866.38029739806	2004.93153706416	1313.6444478997	1437.79547806901	1382.02496794307	1941.19560195405	1377.82163130393	0.495093441124024	5.31984030686617e-09	1.36695592047495e-07	DCAF6	1	167935783	168075843	+	6306	protein_coding	DDB1 and CUL4 associated factor 6 [Source:HGNC Symbol;Acc:HGNC:30002]	-
ENSG00000215012	878.424029521627	872.317781129796	906.338914015303	1355.57896879032	1323.19557057389	1204.56650902431	885.693574888909	1294.44701612951	-0.547762469489514	5.33398747318248e-09	1.36827590823901e-07	RTL10	22	19846138	19854896	-	6803	protein_coding	retrotransposon Gag like 10 [Source:HGNC Symbol;Acc:HGNC:26112]	-
ENSG00000143507	2049.98842757828	2106.51899514826	2086.41048994028	1484.11739152027	1566.84075205511	1421.81868297334	2080.97263755561	1490.92560884957	0.480671790951542	5.61978657811617e-09	1.43905098237991e-07	DUSP10	1	221701424	221742176	-	2914	protein_coding	dual specificity phosphatase 10 [Source:HGNC Symbol;Acc:HGNC:3065]	-
ENSG00000261801	470.619911389566	426.665035072448	467.817358648303	702.859034927596	750.1960330983	688.323719442464	455.034101703439	713.79292915612	-0.648691492503952	5.62884422187322e-09	1.43905098237991e-07	LOXL1-AS1	15	73908071	73928248	-	4221	antisense	LOXL1 antisense RNA 1 [Source:HGNC Symbol;Acc:HGNC:44169]	-
ENSG00000135070	779.713497259832	736.053031708752	891.691012374652	519.623411035966	508.476900482545	499.034696595786	802.485847114412	509.045002704766	0.657642070269715	5.81723207788326e-09	1.48262810647951e-07	ISCA1	9	86264546	86283102	-	3251	protein_coding	iron-sulfur cluster assembly 1 [Source:HGNC Symbol;Acc:HGNC:28660]	-
ENSG00000129472	536.426932897429	556.228239439998	593.24001644638	849.629858044772	831.090085447795	885.141282970543	561.965062927936	855.287075487704	-0.604993004771831	5.81882228013822e-09	1.48262810647951e-07	RAB2B	14	21459020	21476973	-	3610	protein_coding	RAB2B, member RAS oncogene family [Source:HGNC Symbol;Acc:HGNC:20246]	-
ENSG00000198265	1256.31586515011	1052.14257339855	974.085459103316	1565.25157324343	2111.91258098148	1699.29918237358	1094.18129921733	1792.15444553283	-0.712003622317198	5.84021379713132e-09	1.48558604226526e-07	HELZ	17	67070438	67245989	-	15677	protein_coding	helicase with zinc finger [Source:HGNC Symbol;Acc:HGNC:16878]	-
ENSG00000152056	39.8830433380988	58.0800571302809	53.0986434473612	123.068702613781	174.307422324509	126.909685772204	50.3539146385803	141.428603570165	-1.49260901937162	5.99327453431316e-09	1.52197102137257e-07	AP1S3	2	223751686	223838027	-	4284	protein_coding	adaptor related protein complex 1 subunit sigma 3 [Source:HGNC Symbol;Acc:HGNC:18971]	-
ENSG00000112697	5130.95352544641	5325.49446917652	5963.52695545019	7394.14997703986	7920.87595922146	7357.53525735296	5473.32498335771	7557.52039787143	-0.465321485900385	6.14898183439302e-09	1.55890547808168e-07	TMEM30A	6	75252924	75284968	-	5123	protein_coding	transmembrane protein 30A [Source:HGNC Symbol;Acc:HGNC:16667]	-
ENSG00000179387	731.853845254113	778.496150380881	853.240270567942	1136.7901641436	1245.1905915226	1158.31975912427	787.863422067645	1180.10017159682	-0.582222177729572	6.18742356957099e-09	1.56452866690988e-07	ELMOD2	4	140524158	140553770	+	6627	protein_coding	ELMO domain containing 2 [Source:HGNC Symbol;Acc:HGNC:28111]	-
ENSG00000181634	120.646206097749	112.809341733815	107.112780747263	206.937744395025	274.461963328646	237.686784369976	113.522776192942	239.695497364549	-1.0782934255889	6.19176694858976e-09	1.56452866690988e-07	TNFSF15	9	114784635	114806126	-	7889	protein_coding	TNF superfamily member 15 [Source:HGNC Symbol;Acc:HGNC:11931]	-
ENSG00000116786	4108.95053990763	3728.2928980938	3840.49671140828	2733.03681804531	2474.00976768874	2990.98166213983	3892.58004980324	2732.67608262463	0.510830739169149	6.45543081428315e-09	1.62844140109143e-07	PLEKHM2	1	15684332	15734769	+	4122	protein_coding	pleckstrin homology and RUN domain containing M2 [Source:HGNC Symbol;Acc:HGNC:29131]	-
ENSG00000128245	3593.4622047627	3623.30202558906	3598.80633433753	2773.14809889721	2529.86518478721	2684.46250582561	3605.19018822977	2662.49192983667	0.437219864002831	6.52608373920581e-09	1.64353412377412e-07	YWHAH	22	31944461	31957603	+	2453	protein_coding	tyrosine 3-monooxygenase/tryptophan 5-monooxygenase activation protein eta [Source:HGNC Symbol;Acc:HGNC:12853]	-
ENSG00000206053	2388.99429595212	2413.6731434334	2256.69234651285	1767.63121754164	1610.17685152806	1692.84614750381	2353.11992863279	1690.21807219117	0.476964528768667	6.64792694081254e-09	1.6714473265427e-07	JPT2	16	1678256	1702280	+	4768	protein_coding	Jupiter microtubule associated homolog 2 [Source:HGNC Symbol;Acc:HGNC:14137]	-
ENSG00000073150	825.578997098646	911.410127275177	985.071385333804	565.204412004033	515.218071511669	631.321911426135	907.353503235876	570.581464980612	0.670648063520643	6.67555925740174e-09	1.67562054351906e-07	PANX2	22	50170731	50180294	+	3102	protein_coding	pannexin 2 [Source:HGNC Symbol;Acc:HGNC:8600]	-
ENSG00000246705	1591.33342919014	1561.45999746409	1852.9595575424	1161.40390466635	796.42120586944	1064.75075351256	1668.58432806554	1007.52528801612	0.728174714897198	6.69186138089896e-09	1.67694070842131e-07	H2AFJ	12	14774383	14778002	+	3356	protein_coding	H2A histone family member J [Source:HGNC Symbol;Acc:HGNC:14456]	-
ENSG00000163131	164.517553769658	174.240171390843	162.957905752246	291.71840619563	318.761087234322	319.425226053768	167.238543637582	309.968239827907	-0.890665195895607	6.77554720708718e-09	1.69368295207089e-07	CTSS	1	150730196	150765957	-	4228	protein_coding	cathepsin S [Source:HGNC Symbol;Acc:HGNC:2545]	-
ENSG00000128965	1411.8597341687	1386.10290189767	1404.36756979745	2285.43138853889	1783.52124941983	2358.58424490207	1400.77673528794	2142.51229428693	-0.612793100460121	6.78097744540433e-09	1.69368295207089e-07	CHAC1	15	40952962	40956519	+	2058	protein_coding	ChaC glutathione specific gamma-glutamylcyclotransferase 1 [Source:HGNC Symbol;Acc:HGNC:28680]	-
ENSG00000204131	179.473695021445	166.421702161766	134.577596323484	279.867345943932	380.394650929176	310.821179560738	160.157664502232	323.694392144615	-1.01721787895537	6.80598268745792e-09	1.69713716078384e-07	NHSL2	X	71910818	72161750	+	17706	protein_coding	NHS like 2 [Source:HGNC Symbol;Acc:HGNC:33737]	-
ENSG00000152683	742.821682172091	820.939269053009	840.423356632372	1126.76234393062	1370.38376777777	1187.35841603825	801.394769285824	1228.16817591555	-0.61581191646549	6.8236045117706e-09	1.69874193632374e-07	SLC30A6	2	32165841	32224379	+	5410	protein_coding	solute carrier family 30 member 6 [Source:HGNC Symbol;Acc:HGNC:19305]	-
ENSG00000101412	507.511726477307	519.369741645781	387.25389962472	279.867345943932	165.64020242992	241.988807616491	471.378455915936	229.165451996781	1.03879426678119	6.87970997789565e-09	1.70990631300038e-07	E2F1	20	33675683	33686404	-	2503	protein_coding	E2F transcription factor 1 [Source:HGNC Symbol;Acc:HGNC:3113]	E2F
ENSG00000104825	995.081931285566	973.957881107787	978.662928366019	645.426973707831	583.592806235648	706.607318240154	982.567580253124	645.209032727878	0.607795986804651	6.93301848736449e-09	1.72034017563917e-07	NFKBIB	19	38899700	38908893	+	2324	protein_coding	NFKB inhibitor beta [Source:HGNC Symbol;Acc:HGNC:7798]	-
ENSG00000160888	818.599464514478	787.431543785539	796.479651710418	556.088211810419	435.287043594906	514.09177795859	800.836886670145	501.822344454638	0.674150008389593	6.97757971864146e-09	1.72857301153816e-07	IER2	19	13150415	13154908	+	3072	protein_coding	immediate early response 2 [Source:HGNC Symbol;Acc:HGNC:28871]	-
ENSG00000188986	2631.28378423107	2556.63943790794	2543.24192235809	1852.41187934225	1685.29275728116	1964.94911784591	2577.0550481657	1834.21791815644	0.49092419579206	7.26556965479582e-09	1.79698600615194e-07	NELFB	9	137255173	137273546	+	2698	protein_coding	negative elongation factor complex member B [Source:HGNC Symbol;Acc:HGNC:24324]	-
ENSG00000145354	629.155008658509	627.711386677267	689.366870963155	938.968619942184	980.35887252127	989.465346698542	648.744422099644	969.597613053998	-0.57856330824335	7.50659330273082e-09	1.85357928284992e-07	CISD2	4	102868974	102892807	+	6352	protein_coding	CDGSH iron sulfur domain 2 [Source:HGNC Symbol;Acc:HGNC:24212]	-
ENSG00000131015	494.549737392425	469.108153744576	517.254026685501	802.225617037982	721.305300116337	772.213172749514	493.637305940834	765.248029967944	-0.631527367976248	7.540754302413e-09	1.85899179929292e-07	ULBP2	6	149942000	149949235	+	1349	protein_coding	UL16 binding protein 2 [Source:HGNC Symbol;Acc:HGNC:14894]	-
ENSG00000088325	2499.66974121534	2491.85783572417	2104.72036699109	1707.4642962638	1566.84075205511	1618.63624650142	2365.4159813102	1630.98043160678	0.535687742519758	7.72663055933299e-09	1.90172790395512e-07	TPX2	20	31739271	31801805	+	3605	protein_coding	TPX2, microtubule nucleation factor [Source:HGNC Symbol;Acc:HGNC:1249]	-
ENSG00000162923	3624.37156334973	3588.67737614601	3514.58089990379	4772.33080135663	5175.29330150226	4597.78734471333	3575.87661313318	4848.47048252408	-0.439410501596707	8.04241783396913e-09	1.97624849881319e-07	WDR26	1	224385143	224437033	-	10976	protein_coding	WD repeat domain 26 [Source:HGNC Symbol;Acc:HGNC:21208]	-
ENSG00000164114	645.108225993748	600.905206463291	651.831623008986	954.466160271327	1119.99741526742	894.820835275203	632.615018488675	989.761470271318	-0.645558716606431	8.10756212986979e-09	1.98903777874318e-07	MAP9	4	155342658	155376970	-	8857	protein_coding	microtubule associated protein 9 [Source:HGNC Symbol;Acc:HGNC:26118]	-
ENSG00000114850	12261.044598215	13275.7607509715	13661.914761465	18017.2580626576	17818.8410788419	16647.754458203	13066.2400368839	17494.6178665675	-0.421099845282816	8.32273603920751e-09	2.03853337889363e-07	SSR3	3	156540140	156555184	-	4627	protein_coding	signal sequence receptor subunit 3 [Source:HGNC Symbol;Acc:HGNC:11325]	-
ENSG00000204186	585.2836609866	587.502116356303	513.592051275338	858.746058238386	1101.69995104551	827.063969142586	562.125942872747	929.169992808828	-0.726342706833643	8.39419275123424e-09	2.0527248167511e-07	ZDBF2	2	206274663	206314438	+	10912	protein_coding	zinc finger DBF-type containing 2 [Source:HGNC Symbol;Acc:HGNC:29313]	-
ENSG00000140945	3079.96802178468	2943.09520265943	2704.36884040526	3862.53402203401	4187.23023351914	3985.82453789652	2909.14402161646	4011.86293114989	-0.463897358374909	8.66145615542284e-09	2.11467641762462e-07	CDH13	16	82626803	83800640	+	11187	protein_coding	cadherin 13 [Source:HGNC Symbol;Acc:HGNC:1753]	-
ENSG00000154380	5649.4330888417	5276.3498054509	4954.65272995032	6887.28924627495	7447.06793831727	7271.49479242265	5293.47854141431	7201.95065900496	-0.444221636856567	8.69546948112344e-09	2.11957302632971e-07	ENAH	1	225486835	225653142	-	15044	protein_coding	ENAH, actin regulator [Source:HGNC Symbol;Acc:HGNC:18271]	-
ENSG00000138735	607.219334822555	588.619040531885	521.831495948205	924.382699632402	1001.54541004138	803.402841286751	572.556623767548	909.77698365351	-0.669759385467479	8.75136058239182e-09	2.1297782340417e-07	PDE5A	4	119494395	119628991	-	9775	protein_coding	phosphodiesterase 5A [Source:HGNC Symbol;Acc:HGNC:8784]	-
ENSG00000196396	1764.82466771087	1702.19244358746	1687.25517023253	2412.14657123011	2301.6283942297	2338.14963448112	1718.09076051029	2350.64153331364	-0.452363565047529	8.7771868658089e-09	2.13264575590678e-07	PTPN1	20	50510321	50585241	+	4041	protein_coding	protein tyrosine phosphatase, non-receptor type 1 [Source:HGNC Symbol;Acc:HGNC:9642]	-
ENSG00000101346	4611.47688596768	4374.99199575597	4016.2715310961	3211.63732821001	3089.38238020455	3183.4972024214	4334.24680427325	3161.50563694532	0.454990900495766	8.86568628462814e-09	2.15070785812081e-07	POFUT1	20	32207880	32238667	+	6426	protein_coding	protein O-fucosyltransferase 1 [Source:HGNC Symbol;Acc:HGNC:14988]	-
ENSG00000136999	327.04095537241	288.16643730024	245.35235248091	136.743002904202	138.675518313421	157.023848497812	286.85324838452	144.147456571812	0.993514779477674	9.14700824330348e-09	2.21541414964604e-07	NOV	8	119416306	119424353	+	2673	protein_coding	nephroblastoma overexpressed [Source:HGNC Symbol;Acc:HGNC:7885]	-
ENSG00000017260	7404.28699571805	7697.84141811338	7906.20491054157	9956.71385146459	10901.4365785273	9892.50245536216	7669.44444145767	10250.2176284513	-0.418456672630446	9.3647901149846e-09	2.26454940583051e-07	ATP2C1	3	130850595	131016712	+	8533	protein_coding	ATPase secretory pathway Ca2+ transporting 1 [Source:HGNC Symbol;Acc:HGNC:13211]	-
ENSG00000125844	21033.3199804299	18701.7783959504	17935.4400651251	14400.8614458511	12412.4219134839	14234.3194169078	19223.5128138351	13682.5342587476	0.490538077997651	9.50765962078961e-09	2.29544227347076e-07	RRBP1	20	17613678	17682295	-	6980	protein_coding	ribosome binding protein 1 [Source:HGNC Symbol;Acc:HGNC:10448]	-
ENSG00000155254	7072.26065992837	6615.54189197411	6944.93636537383	5309.27499276046	5013.50519680327	5257.07240724182	6877.5796390921	5193.28419893518	0.40536363219732	1.02330349214889e-08	2.46664870345603e-07	MARVELD1	10	97713173	97718152	+	3379	protein_coding	MARVEL domain containing 1 [Source:HGNC Symbol;Acc:HGNC:28674]	-
ENSG00000128923	803.643323262691	758.391515220399	795.564157857877	1098.50212333042	1462.83411332005	1164.77279399404	785.866332113656	1242.03634354817	-0.660070394772699	1.0289029371526e-08	2.47621553147375e-07	MINDY2	15	58771192	58861900	+	9454	protein_coding	MINDY lysine 48 deubiquitinase 2 [Source:HGNC Symbol;Acc:HGNC:26954]	-
ENSG00000164494	544.403541565049	624.36061415052	697.606315636021	325.448346912	411.211432776603	352.765906214263	622.12349045053	363.141895300955	0.777465934077302	1.04583582109225e-08	2.5129846169473e-07	PDSS2	6	107152557	107459564	-	3926	protein_coding	decaprenyl diphosphate synthase subunit 2 [Source:HGNC Symbol;Acc:HGNC:23041]	-
ENSG00000150630	2530.57909980237	2707.42420161156	2509.36864981409	3595.42935636114	3521.78035050126	3377.08824851459	2582.457317076	3498.099318459	-0.438352825196056	1.05904400466246e-08	2.54070177801014e-07	VEGFC	4	176683538	176792727	-	2420	protein_coding	vascular endothelial growth factor C [Source:HGNC Symbol;Acc:HGNC:12682]	-
ENSG00000197121	594.257345737672	603.139054814455	596.901991856543	835.955557754352	1092.06970671819	917.406457319409	598.099464136224	948.477240597318	-0.665185561624409	1.07422773359456e-08	2.57306346409574e-07	PGAP1	2	196833004	196927796	-	12761	protein_coding	post-GPI attachment to proteins 1 [Source:HGNC Symbol;Acc:HGNC:25712]	-
ENSG00000080546	732.850921337566	779.613074556463	881.620579996704	1170.52010485996	1303.93508191925	1154.01773587776	798.028191963578	1209.49097421899	-0.599223113202439	1.0923066851308e-08	2.61224713707028e-07	SESN1	6	108986437	109094819	-	5121	protein_coding	sestrin 1 [Source:HGNC Symbol;Acc:HGNC:21595]	-
ENSG00000104154	360.941542209794	406.560399911966	385.422911919639	589.818152526789	731.89856887639	591.528196395867	384.308284680467	637.748305933016	-0.731664867573724	1.12006657835218e-08	2.67442312246167e-07	SLC30A4	15	45479611	45522807	-	8073	protein_coding	solute carrier family 30 member 4 [Source:HGNC Symbol;Acc:HGNC:11015]	-
ENSG00000140943	7438.18758255543	6985.24379409186	7103.31680186337	5591.87719876248	5357.30491928863	5404.41670343497	7175.58272617022	5451.19960716203	0.396509738258464	1.16247592203213e-08	2.77132799874097e-07	MBTPS1	16	84053761	84116906	-	10238	protein_coding	membrane bound transcription factor peptidase, site 1 [Source:HGNC Symbol;Acc:HGNC:15456]	-
ENSG00000225830	1116.72521346677	1059.96104262763	1032.67706566592	1454.03393088134	1656.4020242992	1515.38768858505	1069.7877739201	1541.94121458853	-0.527496695826693	1.17031628121207e-08	2.78564624553079e-07	ERCC6	10	49455368	49539538	-	16737	protein_coding	ERCC excision repair 6, chromatin remodeling factor [Source:HGNC Symbol;Acc:HGNC:3438]	-
ENSG00000115091	11132.3544717468	11464.109738177	12214.5189805982	15136.5388014757	15267.7893565346	15191.5195892575	11603.6610635073	15198.6159157559	-0.389287869623186	1.20532547994114e-08	2.864487126508e-07	ACTR3	2	113889960	113962596	+	12049	protein_coding	ARP3 actin related protein 3 homolog [Source:HGNC Symbol;Acc:HGNC:170]	-
ENSG00000072274	10150.2345295462	10329.3147757853	10170.2212078748	7449.7587982209	8199.19002028103	7571.5609138671	10216.5901710687	7740.16991078968	0.400445367914396	1.25199695300104e-08	2.97075402004278e-07	TFRC	3	196027183	196082189	-	7887	protein_coding	transferrin receptor [Source:HGNC Symbol;Acc:HGNC:11763]	-
ENSG00000165288	637.131617326129	605.37290316562	492.535692666902	910.708399341982	1119.99741526742	858.253637679822	578.34673771955	962.986484096409	-0.737165931526174	1.30543500383475e-08	3.09272011984938e-07	BRWD3	X	80670854	80809688	-	12694	protein_coding	bromodomain and WD repeat domain containing 3 [Source:HGNC Symbol;Acc:HGNC:17342]	-
ENSG00000112339	1481.65506001037	1457.58604913493	1522.4662767752	2079.40526416322	2187.02848673458	1954.19405972962	1487.23579530684	2073.54260354248	-0.479500737555292	1.30831218716952e-08	3.09470854740754e-07	HBS1L	6	134960378	135103056	-	11099	protein_coding	HBS1 like translational GTPase [Source:HGNC Symbol;Acc:HGNC:4834]	-
ENSG00000157227	66197.8753325764	64906.6976914401	64619.2180877335	50896.6573009632	44183.5609737484	50777.8558844329	65241.2637039167	48619.3580530481	0.424259888716804	1.33366882717895e-08	3.14978146338095e-07	MMP14	14	22836557	22849027	+	4464	protein_coding	matrix metallopeptidase 14 [Source:HGNC Symbol;Acc:HGNC:7160]	-
ENSG00000229809	394.842129047178	413.26194496546	379.929948804395	250.695505324369	208.976301902864	219.403185572285	396.011340939011	226.358330933173	0.804922106404806	1.35448421880076e-08	3.19397474327769e-07	ZNF688	16	30569346	30572734	-	3023	protein_coding	zinc finger protein 688 [Source:HGNC Symbol;Acc:HGNC:30489]	zf-C2H2
ENSG00000131791	982.119942200683	1015.28407560433	1030.84607796084	1526.96353243025	1708.40534366673	1327.17417155	1009.41669858862	1520.84768254899	-0.59188662743624	1.36661797188653e-08	3.21759077846029e-07	PRKAB2	1	147155106	147172550	-	5460	protein_coding	protein kinase AMP-activated non-catalytic subunit beta 2 [Source:HGNC Symbol;Acc:HGNC:9379]	-
ENSG00000116679	1679.07612453396	1740.16786555726	1603.02973579878	2252.61306784188	2350.74264029904	2285.44984971131	1674.09124196334	2296.26851928407	-0.45638685936387	1.41954051490507e-08	3.33701892559572e-07	IVNS1ABP	1	185296388	185317329	-	7929	protein_coding	influenza virus NS1A binding protein [Source:HGNC Symbol;Acc:HGNC:16951]	-
ENSG00000135318	14651.0359702506	14700.9559990146	12830.6463433581	19492.2592539842	19839.2663387138	18074.9506702345	14060.8794375411	19135.4920876442	-0.444702042332941	1.42532788550962e-08	3.34544501844653e-07	NT5E	6	85449584	85495791	+	4533	protein_coding	5'-nucleotidase ecto [Source:HGNC Symbol;Acc:HGNC:8021]	-
ENSG00000117461	661.061443328988	694.726837212206	563.944213165078	1018.27956162662	1076.66131579448	905.575893391492	639.910831235424	1000.17225693753	-0.646464603646934	1.47770301407123e-08	3.46302437834657e-07	PIK3R3	1	46040140	46133036	-	7410	protein_coding	phosphoinositide-3-kinase regulatory subunit 3 [Source:HGNC Symbol;Acc:HGNC:8981]	-
ENSG00000138678	248.271944779665	288.16643730024	244.43685862837	154.975403291428	107.858736465994	93.5690056117099	260.291746902758	118.801048456378	1.12515251894347	1.50588588504042e-08	3.52363375196052e-07	GPAT3	4	83535914	83605875	+	3468	protein_coding	glycerol-3-phosphate acyltransferase 3 [Source:HGNC Symbol;Acc:HGNC:28157]	-
ENSG00000170017	4898.63479800199	4921.16791761572	4673.59611722033	6363.10773514218	7158.16060849764	6216.42359121475	4831.13294427935	6579.23064495152	-0.445739595574304	1.52769111049066e-08	3.56915649290941e-07	ALCAM	3	105366909	105576900	+	7179	protein_coding	activated leukocyte cell adhesion molecule [Source:HGNC Symbol;Acc:HGNC:400]	-
ENSG00000102181	4683.26636397625	4519.07521440609	4774.3004409998	3459.5979734763	3220.35370305612	3643.81368979854	4658.88067312738	3441.25512211032	0.437387127697422	1.54550697096185e-08	3.60523331198566e-07	CD99L2	X	150766337	150898816	-	5762	protein_coding	CD99 molecule like 2 [Source:HGNC Symbol;Acc:HGNC:18237]	-
ENSG00000163171	7927.75193953059	8018.39865650551	7248.88032441735	10444.4305618229	10631.7897373623	9870.99233912959	7731.67697348448	10315.7375461049	-0.416210959149781	1.5502461269399e-08	3.61074197602903e-07	CDC42EP3	2	37641882	37738468	-	10406	protein_coding	CDC42 effector protein 3 [Source:HGNC Symbol;Acc:HGNC:16943]	-
ENSG00000115020	1418.83926675287	1311.26898213365	1251.48009642315	1877.93723988437	2361.33590905909	1828.35987976904	1327.19611510322	2022.54434290417	-0.608134231822083	1.57412690877131e-08	3.66074904082712e-07	PIKFYVE	2	208266267	208358751	+	10832	protein_coding	phosphoinositide kinase, FYVE-type zinc finger containing [Source:HGNC Symbol;Acc:HGNC:23785]	-
ENSG00000140044	2570.46214314047	2530.95018186955	3024.79168879451	1877.93723988437	1631.36338904816	1985.38372826686	2708.73467126817	1831.5614523998	0.565266815613358	1.68345359599266e-08	3.90901013895177e-07	JDP2	14	75427716	75474111	+	6235	protein_coding	Jun dimerization protein 2 [Source:HGNC Symbol;Acc:HGNC:17546]	TF_bZIP
ENSG00000170385	972.149181366159	1071.13028438345	1078.45175829296	1459.50365099751	1588.02728957522	1440.10228177103	1040.57707468086	1495.87774078125	-0.523794994347399	1.69363326927512e-08	3.92664348507052e-07	SLC30A1	1	211571568	211578742	-	5474	protein_coding	solute carrier family 30 member 1 [Source:HGNC Symbol;Acc:HGNC:11012]	-
ENSG00000153786	4208.65814825288	4082.3578617534	3875.28547780483	3008.34606389243	3027.7488165097	3078.09763288177	4055.43382927037	3038.06417109463	0.416647662779227	1.69623145444607e-08	3.92667238829542e-07	ZDHHC7	16	84974181	85011535	-	3947	protein_coding	zinc finger DHHC-type containing 7 [Source:HGNC Symbol;Acc:HGNC:18459]	-
ENSG00000176619	7526.9273539827	6496.0310051868	5250.35724432097	4336.57643210191	3481.33332432651	4343.96797316892	6424.43853449683	4053.95924319912	0.664168833436827	1.71448365419302e-08	3.96288413585619e-07	LMNB2	19	2427638	2456996	-	5432	protein_coding	lamin B2 [Source:HGNC Symbol;Acc:HGNC:6638]	-
ENSG00000141367	16952.2875708589	16960.4936062176	16661.9881162409	21939.9590059695	25666.5271811757	21526.2488197514	16858.2564311058	23044.2450022989	-0.450983944408936	1.7332906757106e-08	4.00026629199713e-07	CLTC	17	59619689	59696956	+	11836	protein_coding	clathrin heavy chain [Source:HGNC Symbol;Acc:HGNC:2092]	-
ENSG00000131238	4249.53826767443	4520.19213858167	4461.20154343088	3319.20849049465	3398.51322311155	3245.87653949587	4410.31064989566	3321.19941770069	0.409022558901425	1.73873428771281e-08	4.00674034798282e-07	PPT1	1	40071461	40097727	-	5088	protein_coding	palmitoyl-protein thioesterase 1 [Source:HGNC Symbol;Acc:HGNC:9325]	-
ENSG00000204682	268.213466448715	251.307939506023	288.380563550324	156.798643330151	115.562931927851	135.513732265235	269.300656501687	135.958435841079	0.986003531342094	1.75086113385674e-08	4.02857229981037e-07	CASC10	10	21492658	21497262	-	3801	protein_coding	cancer susceptibility 10 [Source:HGNC Symbol;Acc:HGNC:31448]	-
ENSG00000065911	4752.06461373447	4931.22023519596	5562.54064803736	6941.98644743663	6836.51044796512	6975.73069422472	5081.9418323226	6918.07586320882	-0.444742829758717	1.75938150327937e-08	4.04205257319221e-07	MTHFD2	2	74198562	74217565	+	4870	protein_coding	methylenetetrahydrofolate dehydrogenase (NADP+ dependent) 2, methenyltetrahydrofolate cyclohydrolase [Source:HGNC Symbol;Acc:HGNC:7434]	-
ENSG00000140848	1864.53227605612	1813.8848611457	1736.69183826973	1292.67718745438	1174.88980793315	1349.75979359421	1805.03632515718	1272.44226299391	0.504635187776107	1.76742396350556e-08	4.05439581718965e-07	CPNE2	16	57092537	57148367	+	7781	protein_coding	copine 2 [Source:HGNC Symbol;Acc:HGNC:2315]	-
ENSG00000139433	1704.00302662027	1718.9463062212	1669.86078703426	1190.57574528591	1141.18395278753	1287.38045651973	1697.60337329191	1206.38005153106	0.493243345325182	1.77942044162465e-08	4.07130812937121e-07	GLTP	12	109850943	109880488	-	2696	protein_coding	glycolipid transfer protein [Source:HGNC Symbol;Acc:HGNC:24867]	-
ENSG00000095752	941.239822779132	1064.42873932996	1021.69113943543	1721.13859655422	1341.4930347958	1529.36926413622	1009.11990051484	1530.66696516208	-0.601628308233367	1.78015843401981e-08	4.07130812937121e-07	IL11	19	55364389	55370463	-	2671	protein_coding	interleukin 11 [Source:HGNC Symbol;Acc:HGNC:5966]	-
ENSG00000257219	41.8771955050038	48.02773955004	30.2112971338434	134.008142846117	92.4503455422808	131.21170901872	40.0387440629624	119.223399135706	-1.58191229546568	1.88200822901655e-08	4.29777097230757e-07	LINC02407	12	76259839	76305131	+	1201	lincRNA	long intergenic non-protein coding RNA 2407 [Source:HGNC Symbol;Acc:HGNC:53336]	-
ENSG00000088826	886.400638189246	873.434705305378	975.000952955857	618.078373126991	553.739048820953	633.472923049393	911.612098816827	601.763448332445	0.600349972283308	1.89696105537863e-08	4.32541300104803e-07	SMOX	20	4120980	4187747	+	2946	protein_coding	spermine oxidase [Source:HGNC Symbol;Acc:HGNC:15862]	-
ENSG00000116016	15831.5740530583	14508.8450408144	13266.4214171674	10597.5827250756	10806.0971596868	10736.7745174908	14535.6135036801	10713.4848007511	0.440120318995938	1.91023035012614e-08	4.34913914497985e-07	EPAS1	2	46293667	46386703	+	7302	protein_coding	endothelial PAS domain protein 1 [Source:HGNC Symbol;Acc:HGNC:3374]	Others
ENSG00000100106	8020.48001529167	7478.92427969925	6911.06309282982	5516.21273715549	4869.05153189346	5670.0666389073	7470.15579594025	5351.77696931875	0.481129768701432	1.9163127070036e-08	4.35236157793125e-07	TRIOBP	22	37696988	37776556	+	12254	protein_coding	TRIO and F-actin binding protein [Source:HGNC Symbol;Acc:HGNC:17009]	-
ENSG00000095383	1780.77788504611	1628.47544799903	1539.86065997347	1164.13876472444	1063.17897373623	1194.88695671965	1649.70466433954	1140.73489839344	0.532332157378116	1.91737777929409e-08	4.35236157793125e-07	TBC1D2	9	98198999	98255721	-	3681	protein_coding	TBC1 domain family member 2 [Source:HGNC Symbol;Acc:HGNC:18026]	-
ENSG00000104635	11533.1790572947	11241.8418272361	11915.1524908173	8795.30994679824	8814.56263279684	9126.74231748242	11563.3911251161	8912.2049656925	0.375841605558567	1.95910757881514e-08	4.44044890923682e-07	SLC39A14	8	22367249	22434129	+	6942	protein_coding	solute carrier family 39 member 14 [Source:HGNC Symbol;Acc:HGNC:20858]	-
ENSG00000124120	1393.91236466655	1421.8444755163	1377.81824807377	923.471079613041	1060.28990043803	905.575893391492	1397.85836275221	963.112291147522	0.536937091921385	1.96890440985388e-08	4.45600333353816e-07	TTPAL	20	44475886	44494603	+	7044	protein_coding	alpha tocopherol transfer protein like [Source:HGNC Symbol;Acc:HGNC:16114]	-
ENSG00000116489	4874.70497199913	4994.88491320416	5087.39933856873	6358.54963504537	6592.8652664839	6575.64253229879	4985.66307459067	6509.01914460935	-0.384562092185121	1.98215051215528e-08	4.47930620202233e-07	CAPZA1	1	112619173	112671619	+	4130	protein_coding	capping actin protein of muscle Z-line subunit alpha 1 [Source:HGNC Symbol;Acc:HGNC:1488]	-
ENSG00000188130	2104.82761216817	2284.10993906585	2362.88963340757	1607.18609413405	1354.01235242132	1669.18501964797	2250.6090615472	1543.46115540111	0.544533305556046	2.22468694294102e-08	5.01992509888594e-07	MAPK12	22	50245450	50261825	-	9424	protein_coding	mitogen-activated protein kinase 12 [Source:HGNC Symbol;Acc:HGNC:6874]	-
ENSG00000187955	646.105302077201	699.194533914535	796.479651710418	473.130790048537	439.139141325834	332.331295793315	713.926495900718	414.867075722562	0.781379492278954	2.2411671274079e-08	5.04960890160481e-07	COL14A1	8	120059780	120372036	+	8647	protein_coding	collagen type XIV alpha 1 chain [Source:HGNC Symbol;Acc:HGNC:2191]	-
ENSG00000175893	785.695953760547	729.351486655258	754.366934493545	1063.86056259469	1400.23752519246	1095.9404220498	756.471458303117	1186.67950327898	-0.649453587031666	2.33132108885992e-08	5.24495437858174e-07	ZDHHC21	9	14611071	14693471	-	9426	protein_coding	zinc finger DHHC-type containing 21 [Source:HGNC Symbol;Acc:HGNC:20750]	-
ENSG00000146535	6364.33664067712	5753.27642842456	5774.9352218268	4586.36031740692	4354.79648481452	4442.91450783878	5964.18276364283	4461.35710335341	0.418823762936307	2.3460839296734e-08	5.27035954970713e-07	GNA12	7	2728112	2844324	-	6120	protein_coding	G protein subunit alpha 12 [Source:HGNC Symbol;Acc:HGNC:4380]	-
ENSG00000102385	335.01756404003	344.012646079356	282.887600435079	517.800170997243	509.439924915277	556.036504612115	320.639270184822	527.758866841545	-0.72055500920322	2.4030354165492e-08	5.39032434796397e-07	DRP2	X	101219769	101264497	+	8187	protein_coding	dystrophin related protein 2 [Source:HGNC Symbol;Acc:HGNC:3032]	-
ENSG00000132286	721.883084419589	733.819183357587	745.211995968138	1059.30246249788	1044.88150951432	1059.37322445442	733.638087915105	1054.51906548887	-0.523295697542472	2.40704124088775e-08	5.39134635459017e-07	TIMM10B	11	6481447	6484679	+	3041	protein_coding	translocase of inner mitochondrial membrane 10B [Source:HGNC Symbol;Acc:HGNC:4022]	-
ENSG00000221963	1012.03222470426	1049.90872504739	1115.98700624713	1515.11247217855	1592.84241173888	1426.12070621986	1059.30931866626	1511.35853004576	-0.512667258208874	2.43324468523977e-08	5.44201086745966e-07	APOL6	22	35648395	35668409	+	10121	protein_coding	apolipoprotein L6 [Source:HGNC Symbol;Acc:HGNC:14870]	-
ENSG00000211448	130.616966932274	154.135536230361	130.915620913322	61.07854129721	53.9293682329971	52.6997847698136	138.556041358652	55.9025647666736	1.30553331152974	2.49268554832529e-08	5.56675334365703e-07	DIO2	14	80197527	80387757	-	7494	protein_coding	iodothyronine deiodinase 2 [Source:HGNC Symbol;Acc:HGNC:2884]	-
ENSG00000197635	9514.09998830347	9771.96961216976	10114.3760828698	12515.6312458119	14079.4172065432	12603.8526064785	9800.14856111433	13066.3003529445	-0.414955599709963	2.50948040018301e-08	5.59603074261074e-07	DPP4	2	161992241	162074542	-	5009	protein_coding	dipeptidyl peptidase 4 [Source:HGNC Symbol;Acc:HGNC:3009]	-
ENSG00000103241	2056.96796016245	2164.59905227855	2079.08653911995	1557.95861308854	1557.21050772779	1507.85914790365	2100.21785052032	1541.00942290666	0.446241228344495	2.53289438597351e-08	5.63996101838618e-07	FOXF1	16	86510527	86515418	+	3516	protein_coding	forkhead box F1 [Source:HGNC Symbol;Acc:HGNC:3809]	Fork
ENSG00000168710	3671.234139272	3817.64683214039	3557.6091109732	4814.26532224725	4870.97758075892	4855.90873950426	3682.16336079519	4847.05054750348	-0.396791696160048	2.53686667889131e-08	5.64053548838117e-07	AHCYL1	1	109984686	110023741	+	5113	protein_coding	adenosylhomocysteinase like 1 [Source:HGNC Symbol;Acc:HGNC:344]	-
ENSG00000111328	7496.01799539567	7554.87512363885	7951.06410931607	5643.83953986608	4887.34899611537	6008.85096957038	7667.31907611686	5513.34650185061	0.475997305650926	2.56335504875552e-08	5.68349417452988e-07	CDK2AP1	12	123260971	123272334	-	3117	protein_coding	cyclin dependent kinase 2 associated protein 1 [Source:HGNC Symbol;Acc:HGNC:14002]	-
ENSG00000119471	1086.81293096319	1118.04109975791	1166.33916813687	671.86395426931	833.01613431326	739.947998400649	1123.73106628599	748.276028994406	0.587178755525543	2.56367279701895e-08	5.68349417452988e-07	HSDL2	9	112379937	112472410	+	3455	protein_coding	hydroxysteroid dehydrogenase like 2 [Source:HGNC Symbol;Acc:HGNC:18572]	-
ENSG00000187325	404.812889881703	449.003518584095	353.380627080714	622.636473223798	706.859933625356	628.095393991248	402.399011848837	652.530600280134	-0.699931192541328	2.62517529100326e-08	5.81135742990898e-07	TAF9B	X	78129748	78139706	-	2791	protein_coding	TATA-box binding protein associated factor 9b [Source:HGNC Symbol;Acc:HGNC:17306]	-
ENSG00000122042	2126.76328600412	2153.42981052272	2390.35444898379	2936.32808236289	3115.38403988832	3094.2302200562	2223.51584850355	3048.6474474358	-0.454768052513528	2.63739289018715e-08	5.82990515726084e-07	UBL3	13	29764371	29850684	-	4384	protein_coding	ubiquitin like 3 [Source:HGNC Symbol;Acc:HGNC:12504]	-
ENSG00000186350	2088.87439483293	1895.42032596321	1777.88906163406	1426.6853303005	1267.34015347543	1316.41911343371	1920.72792747673	1336.81486573655	0.522381857991448	2.65925972617805e-08	5.86969741304359e-07	RXRA	9	134317098	134440585	+	11083	protein_coding	retinoid X receptor alpha [Source:HGNC Symbol;Acc:HGNC:10477]	RXR-like
ENSG00000183287	716.897704002326	757.274591044816	628.028782842927	457.633249719394	418.91562823846	456.014464130632	700.733692630023	444.187780696162	0.656548066526421	2.68907664971878e-08	5.92689666221037e-07	CCBE1	18	59430939	59697662	-	6753	protein_coding	collagen and calcium binding EGF domains 1 [Source:HGNC Symbol;Acc:HGNC:29426]	-
ENSG00000124766	1955.26619965029	1984.77426000979	2098.31191002331	2839.69636031059	2591.49874848206	2825.35376714899	2012.7841232278	2752.18295864721	-0.451078713594468	2.72145710718078e-08	5.98957212023874e-07	SOX4	6	21592768	21598619	+	5852	protein_coding	SRY-box 4 [Source:HGNC Symbol;Acc:HGNC:11200]	HMG
ENSG00000196821	4899.63187408544	4477.74901990954	4499.65228523759	3393.04971206292	3387.9199543515	3582.5098585357	4625.67772641086	3454.49317498337	0.421399401364792	2.76080087854806e-08	6.06736934032285e-07	C6orf106	6	34587288	34696859	-	4551	protein_coding	chromosome 6 open reading frame 106 [Source:HGNC Symbol;Acc:HGNC:21215]	-
ENSG00000154736	274.195922949429	282.581816422328	291.127045107946	165.003223504403	154.083909237135	131.21170901872	282.634928159901	150.099613920086	0.9103369038149	2.81745800659483e-08	6.182936024299e-07	ADAMTS5	21	26917912	26966513	-	9056	protein_coding	ADAM metallopeptidase with thrombospondin type 1 motif 5 [Source:HGNC Symbol;Acc:HGNC:221]	-
ENSG00000188517	167.508782020015	158.60323293269	153.802967226839	285.3370660601	285.055232088699	306.519156314222	159.971660726515	292.303818154341	-0.869333535544476	2.83925385288648e-08	6.22177619190968e-07	COL25A1	4	108808725	109302752	-	8744	protein_coding	collagen type XXV alpha 1 chain [Source:HGNC Symbol;Acc:HGNC:18603]	-
ENSG00000198642	1758.84221121016	1742.40171390843	1812.67782803061	2390.26769076544	2546.23660014365	2315.56401243691	1771.30725104973	2417.35610111534	-0.448573988135384	2.88536087466985e-08	6.31370176408305e-07	KLHL9	9	21329671	21335380	-	5710	protein_coding	kelch like family member 9 [Source:HGNC Symbol;Acc:HGNC:18732]	-
ENSG00000138071	13594.135321791	13985.0076024663	13654.5908106447	17628.9079344097	18030.706454043	17204.8664686267	13744.577911634	17621.4936190264	-0.358528428532303	2.89996916688004e-08	6.33653694507055e-07	ACTR2	2	65227753	65271253	+	4347	protein_coding	ARP2 actin related protein 2 homolog [Source:HGNC Symbol;Acc:HGNC:169]	-
ENSG00000144744	1026.98836595604	1029.8040898869	1150.77577264367	1534.25649258514	1510.02231052392	1494.9530781641	1069.18940949554	1513.07729375772	-0.500286326275209	3.04368087767855e-08	6.64099681155553e-07	UBA3	3	69054730	69080408	-	4106	protein_coding	ubiquitin like modifier activating enzyme 3 [Source:HGNC Symbol;Acc:HGNC:12470]	-
ENSG00000169926	2462.7779261276	2074.12819405638	1946.33993050155	1518.758952256	1468.61225991644	1456.23486894546	2161.08201689518	1481.2020270393	0.544729767967957	3.14411170985138e-08	6.85028413569628e-07	KLF13	15	31326855	31435665	+	9409	protein_coding	Kruppel like factor 13 [Source:HGNC Symbol;Acc:HGNC:13672]	zf-C2H2
ENSG00000143324	1641.18723336277	1654.16470403742	1620.42411899706	1085.73944305936	1228.81917616615	1188.43392184988	1638.59201879908	1167.66418035846	0.489126182579468	3.25007333121724e-08	7.07100481488036e-07	XPR1	1	180632004	180890251	+	8903	protein_coding	xenotropic and polytropic retrovirus receptor 1 [Source:HGNC Symbol;Acc:HGNC:12827]	-
ENSG00000136826	567.336291484456	530.538983401604	493.451186519443	342.769127279865	306.241769608805	333.406801604943	530.442153801834	327.472566164538	0.695279284435203	3.25912979416309e-08	7.08056438543072e-07	KLF4	9	107484852	107490482	-	3659	protein_coding	Kruppel like factor 4 [Source:HGNC Symbol;Acc:HGNC:6348]	zf-C2H2
ENSG00000171246	1721.95039612242	1832.8725721306	1634.15652678517	1290.85394741566	1094.95878001639	1219.62359038712	1729.65983167939	1201.81210593972	0.524637055367669	3.34129228176814e-08	7.24869494156156e-07	NPTX1	17	80467148	80477843	-	6703	protein_coding	neuronal pentraxin 1 [Source:HGNC Symbol;Acc:HGNC:7952]	-
ENSG00000155903	484.578976557901	481.394319675982	476.056803321169	712.886855140571	938.94882191379	703.380800805268	480.676699851684	785.072159286543	-0.708203997205175	3.35378495090377e-08	7.26541772673676e-07	RASA2	3	141487047	141615342	+	5993	protein_coding	RAS p21 protein activator 2 [Source:HGNC Symbol;Acc:HGNC:9872]	-
ENSG00000219607	234.312879611331	208.864820833895	224.295993872474	98.4549620910251	113.636883062387	120.456650902431	222.491231439233	110.849498685281	1.0084842801881	3.36669286921615e-08	7.28299115554366e-07	PPP1R3G	6	5084581	5089487	+	4907	protein_coding	protein phosphatase 1 regulatory subunit 3G [Source:HGNC Symbol;Acc:HGNC:14945]	-
ENSG00000159363	2351.10540478093	2277.40839401236	2250.28388954507	3164.23308720322	2907.37076241819	3320.08644049826	2292.93256277945	3130.56343003989	-0.449056939763609	3.38394430035553e-08	7.30989731795151e-07	ATP13A2	1	16985958	17011928	-	5253	protein_coding	ATPase cation transporting 13A2 [Source:HGNC Symbol;Acc:HGNC:30213]	-
ENSG00000213753	1310.15797365655	1314.6197546604	1343.94497552976	994.577441123226	863.832916160687	914.179939884522	1322.9075679489	924.196765722812	0.517146788161969	3.67367582923098e-08	7.9244944804974e-07	CENPBD1P1	19	58573503	58599801	+	4969	transcribed_processed_pseudogene	CENPB DNA-binding domains containing 1 pseudogene 1 [Source:HGNC Symbol;Acc:HGNC:28421]	-
ENSG00000107669	700.944486667087	669.037581173813	629.859770548009	968.140460561747	1119.03439083469	931.388032870584	666.613946129636	1006.18762808901	-0.594760306089345	3.92668496651302e-08	8.45394077503415e-07	ATE1	10	121740421	121928801	-	5720	protein_coding	arginyltransferase 1 [Source:HGNC Symbol;Acc:HGNC:782]	-
ENSG00000149177	1380.95037558167	1240.90275907196	1108.6630554268	807.69533715415	892.723649142649	746.401033270422	1243.50539669348	815.606673189074	0.607491951091934	3.93025298773483e-08	8.45394077503415e-07	PTPRJ	11	47980558	48170841	+	9620	protein_coding	protein tyrosine phosphatase, receptor type J [Source:HGNC Symbol;Acc:HGNC:9673]	-
ENSG00000170801	1018.01468120497	1053.25949757413	1138.87435256064	760.29109614736	661.597785286947	748.55204489368	1070.04951044658	723.480308775996	0.565186530788904	4.02204179354515e-08	8.63914097266996e-07	HTRA3	4	8269765	8307111	+	3321	protein_coding	HtrA serine peptidase 3 [Source:HGNC Symbol;Acc:HGNC:30406]	-
ENSG00000092203	1572.38898360455	1545.82305900594	1526.12825218536	2126.80950517001	2108.06048325055	2046.6875595297	1548.11343159862	2093.85251598342	-0.435887447007688	4.05693343081307e-08	8.70177840117617e-07	TOX4	14	21476597	21499175	+	7091	protein_coding	TOX high mobility group box family member 4 [Source:HGNC Symbol;Acc:HGNC:20161]	HMG
ENSG00000198018	1832.62584138564	1657.51547656417	1495.91695505152	2413.05819124948	2542.38450241272	2223.07051263683	1662.01942433378	2392.83773543301	-0.526382803639448	4.12886052533284e-08	8.84356501237018e-07	ENTPD7	10	99659506	99706240	+	3657	protein_coding	ectonucleoside triphosphate diphosphohydrolase 7 [Source:HGNC Symbol;Acc:HGNC:19745]	-
ENSG00000099810	972.149181366159	1087.88414701718	1061.97286894722	1423.95047024242	1553.35840999686	1454.08385732221	1040.66873244352	1477.1309125205	-0.505549424187409	4.15420714686279e-08	8.88532249750118e-07	MTAP	9	21802543	21937651	+	14617	protein_coding	methylthioadenosine phosphorylase [Source:HGNC Symbol;Acc:HGNC:7413]	-
ENSG00000185658	1035.96205070712	968.373260229876	965.846014430449	1458.59203097815	1791.22544488169	1316.41911343371	990.060441789147	1522.07886309785	-0.620876572122682	4.21409279837757e-08	9.0007332259018e-07	BRWD1	21	39184176	39321559	-	19794	protein_coding	bromodomain and WD repeat domain containing 1 [Source:HGNC Symbol;Acc:HGNC:12760]	-
ENSG00000159388	1183.52931105808	1261.00739423244	1265.21250421126	867.862258431999	854.202671833366	896.971846898461	1236.58306983393	873.012259054608	0.502554976645582	4.25429067709144e-08	9.07382840200991e-07	BTG2	1	203305491	203309602	+	2757	protein_coding	BTG anti-proliferation factor 2 [Source:HGNC Symbol;Acc:HGNC:1131]	-
ENSG00000062650	1487.63751651109	1417.37677881397	1400.70559438729	1958.15980158817	2182.21336457092	1891.81472265515	1435.23996323745	2010.72929627141	-0.486681842901908	4.27531844785172e-08	9.10588863240901e-07	WAPL	10	86435256	86521815	-	7228	protein_coding	WAPL cohesin release factor [Source:HGNC Symbol;Acc:HGNC:23293]	-
ENSG00000104343	516.48541122838	532.772831752769	665.564030797096	851.453098083495	1006.36053220504	878.68824810077	571.607424592748	912.167292796434	-0.67268324603781	4.28384457737337e-08	9.11126943305211e-07	UBE2W	8	73780097	73878910	-	9090	protein_coding	ubiquitin conjugating enzyme E2 W [Source:HGNC Symbol;Acc:HGNC:25616]	-
ENSG00000221869	4805.90672224091	4992.65106485299	6261.97795137846	3560.78779562541	2759.06499977744	3864.29238118246	5353.51191282412	3394.71505886177	0.657561894506556	4.36942470374027e-08	9.28029140573423e-07	CEBPD	8	47736909	47739086	-	2178	protein_coding	CCAAT enhancer binding protein delta [Source:HGNC Symbol;Acc:HGNC:1835]	C/EBP
ENSG00000114744	893.380170773414	946.034776718229	885.282555406867	1311.82120786097	1319.34347284297	1227.15213106852	908.23250096617	1286.10560392415	-0.502857801638381	4.40025596088923e-08	9.33272165112624e-07	COMMD2	3	149738470	149752499	-	4901	protein_coding	COMM domain containing 2 [Source:HGNC Symbol;Acc:HGNC:24993]	-
ENSG00000073417	1122.70766996748	1129.21034151373	1075.70527673533	760.29109614736	801.236328033101	771.137666937885	1109.20776273885	777.555030372782	0.51220942191004	4.54852644490913e-08	9.63374094733474e-07	PDE8A	15	84980440	85139145	+	7886	protein_coding	phosphodiesterase 8A [Source:HGNC Symbol;Acc:HGNC:8793]	-
ENSG00000197712	4453.93886478219	4544.76447044448	4327.53944095994	5736.82478184093	5981.34475169902	5672.21765053055	4442.08092539553	5796.7957280235	-0.384211095499055	4.5604382283463e-08	9.64551740051072e-07	FAM114A1	4	38867677	38945739	+	4871	protein_coding	family with sequence similarity 114 member A1 [Source:HGNC Symbol;Acc:HGNC:25087]	-
ENSG00000134802	773.731040759117	816.471572350679	818.451504171395	1230.68702613781	1142.14697722026	1095.9404220498	802.884705760397	1156.25814180262	-0.526818104302071	4.65057107828333e-08	9.82247182125323e-07	SLC43A3	11	57406954	57427580	-	4517	protein_coding	solute carrier family 43 member 3 [Source:HGNC Symbol;Acc:HGNC:17466]	-
ENSG00000167005	2077.90655791495	2145.61134129365	2069.93160059455	2762.20865866487	2791.80783049033	2807.0701683513	2097.81649993438	2787.0288858355	-0.409996099342378	4.66590289229896e-08	9.84116685034056e-07	NUDT21	16	56429133	56452199	-	5954	protein_coding	nudix hydrolase 21 [Source:HGNC Symbol;Acc:HGNC:13870]	-
ENSG00000144455	2239.43288343425	2418.14084013573	2719.01674204591	1793.15657808376	1646.77177997188	1758.45200201317	2458.86348853863	1732.79345335627	0.505227766030667	4.690969937304e-08	9.88031476669883e-07	SUMF1	3	3700814	4467281	-	6952	protein_coding	sulfatase modifying factor 1 [Source:HGNC Symbol;Acc:HGNC:20376]	-
ENSG00000143815	1659.13460286491	1688.78935348048	1623.17060055468	2197.9158666802	2268.88556351681	2221.9950068252	1657.03151896669	2229.59881234074	-0.428419639090235	4.76065360108169e-08	1.00131974495882e-06	LBR	1	225401502	225428925	-	5257	protein_coding	lamin B receptor [Source:HGNC Symbol;Acc:HGNC:6518]	-
ENSG00000158296	212.377205775376	234.554076872288	223.380500019933	82.0458017425209	101.11756543687	132.287214830349	223.437260889199	105.150194003246	1.09281242634757	4.85004703250851e-08	1.01871112359162e-06	SLC13A3	20	46557823	46684467	-	6055	protein_coding	solute carrier family 13 member 3 [Source:HGNC Symbol;Acc:HGNC:14430]	-
ENSG00000122376	887.397714272699	1001.88098549735	944.789655822013	612.608653010823	678.932225076125	620.566853309846	944.689451864019	637.369243798931	0.567144615731139	4.86710799764783e-08	1.02088262503149e-06	SHLD2	10	87094161	87191468	+	4242	protein_coding	shieldin complex subunit 2 [Source:HGNC Symbol;Acc:HGNC:28773]	-
ENSG00000131873	2308.23113319247	2339.95614784497	2307.96000225513	3097.68482578985	3144.27477287028	2978.07559240029	2318.71576109752	3073.3450636868	-0.406712038154447	5.01802174571434e-08	1.05108521697128e-06	CHSY1	15	101175723	101251932	-	5555	protein_coding	chondroitin sulfate synthase 1 [Source:HGNC Symbol;Acc:HGNC:17198]	-
ENSG00000114529	444.695933219802	502.615879012046	426.620135283971	280.778965963294	281.203134357771	269.951958718841	457.977315838606	277.311353013302	0.72179511893349	5.08240030843373e-08	1.06310373393767e-06	C3orf52	3	112086335	112131004	+	6021	protein_coding	chromosome 3 open reading frame 52 [Source:HGNC Symbol;Acc:HGNC:26255]	-
ENSG00000143641	18455.8783047052	17592.6726895972	17391.6367167159	14253.1790027146	12924.7509116974	13795.5130457633	17813.3959036728	13657.8143200584	0.383221523838369	5.1156660196809e-08	1.06859015371216e-06	GALNT2	1	230057990	230282124	+	7743	protein_coding	polypeptide N-acetylgalactosaminyltransferase 2 [Source:HGNC Symbol;Acc:HGNC:4124]	-
ENSG00000111817	6798.06473697894	6997.52996002327	7281.83810310881	4948.27346509337	5604.80219850078	5273.20499441625	7025.81093337034	5275.42688600347	0.413503106882612	5.14436683405208e-08	1.0731092684329e-06	DSE	6	116254173	116444860	+	19193	protein_coding	dermatan sulfate epimerase [Source:HGNC Symbol;Acc:HGNC:21144]	-
ENSG00000140265	829.567301432455	762.859211922728	757.113416051168	450.340289564504	566.25836644647	494.732673349271	783.179976468784	503.777109786748	0.63691073099581	5.48806048592585e-08	1.14323301151262e-06	ZSCAN29	15	43358172	43371025	-	6634	protein_coding	zinc finger and SCAN domain containing 29 [Source:HGNC Symbol;Acc:HGNC:26673]	zf-C2H2
ENSG00000165655	1249.33633256595	1252.07200082779	1369.5788034009	915.266499438789	777.160717214798	938.916573551986	1290.32904559821	877.114596735191	0.557725553502157	5.61809259855328e-08	1.16871718084425e-06	ZNF503	10	75397830	75401906	-	3347	protein_coding	zinc finger protein 503 [Source:HGNC Symbol;Acc:HGNC:23589]	-
ENSG00000144278	113.666673513582	116.160114260562	113.521237715048	38.2880408131764	50.0772705020688	41.9447266535251	114.449341829731	43.4366793229235	1.39799577037907	5.81175748086565e-08	1.20735087694153e-06	GALNT13	2	153871913	154453849	+	6520	protein_coding	polypeptide N-acetylgalactosaminyltransferase 13 [Source:HGNC Symbol;Acc:HGNC:23242]	-
ENSG00000119681	33350.2008393182	28109.6307268804	25371.9966293132	41022.9008712605	41184.7028902206	40150.7829597282	28943.9427318373	40786.1289070698	-0.494839501724145	5.98634617722087e-08	1.24192148971689e-06	LTBP2	14	74498170	74612378	-	9091	protein_coding	latent transforming growth factor beta binding protein 2 [Source:HGNC Symbol;Acc:HGNC:6715]	-
ENSG00000157168	829.567301432455	830.99158663325	670.1415000598	1244.36132642823	1223.04102956976	1074.43030581722	776.900129375168	1180.61088727174	-0.605638926906648	6.29975301440923e-08	1.30515756175742e-06	NRG1	8	31639386	32767959	+	11328	protein_coding	neuregulin 1 [Source:HGNC Symbol;Acc:HGNC:7997]	-
ENSG00000135723	1105.75737654879	1112.45647888	1084.86021526074	1669.17625545062	1468.61225991644	1503.55712465713	1101.02469022984	1547.1152133414	-0.491296206703273	6.41900893462088e-08	1.32805272045167e-06	FHOD1	16	67229387	67247658	-	5407	protein_coding	formin homology 2 domain containing 1 [Source:HGNC Symbol;Acc:HGNC:17905]	-
ENSG00000165813	470.619911389566	403.209627385219	486.127235699117	655.454793920806	747.306959800103	723.815411226216	453.318924824634	708.859054982375	-0.642640417779541	6.59300454727739e-08	1.36219547013543e-06	CCDC186	10	114120862	114174232	-	9003	protein_coding	coiled-coil domain containing 186 [Source:HGNC Symbol;Acc:HGNC:24349]	-
ENSG00000132669	1463.70769050823	1486.62607770007	1523.38177062774	1005.51688135556	1074.73526692901	1123.90357315215	1491.23851294535	1068.05190714557	0.482332333035043	6.71870213275162e-08	1.38628003516258e-06	RIN2	20	19757606	20002459	+	8273	protein_coding	Ras and Rab interactor 2 [Source:HGNC Symbol;Acc:HGNC:18750]	-
ENSG00000122642	13802.5242232325	13070.2467026644	13199.590365932	10492.7464228491	10270.6555750878	10547.4854946441	13357.453763943	10436.962497527	0.355974958704246	6.74150996305444e-08	1.38909864720413e-06	FKBP9	7	32957404	33006931	+	5170	protein_coding	FK506 binding protein 9 [Source:HGNC Symbol;Acc:HGNC:3725]	-
ENSG00000151414	4383.14646285706	4553.69986384914	4530.77907622398	5635.63495969183	6038.16319323022	5872.26173149352	4489.20846764339	5848.68662813852	-0.381626039673362	6.78514716072621e-08	1.39619572876407e-06	NEK7	1	198156963	198322420	+	5485	protein_coding	NIMA related kinase 7 [Source:HGNC Symbol;Acc:HGNC:13386]	-
ENSG00000103485	1334.08779965941	1574.86308757108	1759.57918458325	1085.73944305936	927.392528721005	1056.14670701953	1556.17669060458	1023.0928929333	0.605412624701813	6.99912422992093e-08	1.43827740941244e-06	QPRT	16	29679008	29698699	+	3642	protein_coding	quinolinate phosphoribosyltransferase [Source:HGNC Symbol;Acc:HGNC:9755]	-
ENSG00000171860	50.850880256076	53.6123604279516	45.7746926270355	136.743002904202	147.34273820801	102.173052104741	50.0793111036877	128.752931072317	-1.36755191404604	7.42715279516886e-08	1.52417219388425e-06	C3AR1	12	8058302	8066471	-	2145	protein_coding	complement C3a receptor 1 [Source:HGNC Symbol;Acc:HGNC:1319]	-
ENSG00000255690	158.535097268943	136.264749421044	154.71846107938	265.281425634151	285.055232088699	274.253981965357	149.839435923122	274.863546562736	-0.873072399336431	7.50222057399679e-08	1.53749961722963e-06	TRIL	7	28953358	28958292	-	4935	protein_coding	TLR4 interactor with leucine rich repeats [Source:HGNC Symbol;Acc:HGNC:22200]	-
ENSG00000162104	2750.93291424537	2312.03304345541	1973.80474607777	1436.71315051348	1632.3264134809	1562.70994429672	2345.59023459285	1543.9165027637	0.603266246186815	7.53319117801495e-08	1.54176605430371e-06	ADCY9	16	3953387	4116185	-	10358	protein_coding	adenylate cyclase 9 [Source:HGNC Symbol;Acc:HGNC:240]	-
ENSG00000132825	260.236857781095	259.126408735099	259.084760269021	422.080068964302	424.693774834853	418.371760723623	259.482675595072	421.715201507592	-0.700718264829334	7.69968983522517e-08	1.57372126295733e-06	PPP1R3D	20	59936668	59940297	-	3630	protein_coding	protein phosphatase 1 regulatory subunit 3D [Source:HGNC Symbol;Acc:HGNC:9294]	-
ENSG00000115073	1807.69893929933	1773.67559082473	1657.95936695123	1331.87684828692	1041.99243621612	1212.09504970571	1746.44463235843	1195.32144473625	0.546565806215435	8.10966360093293e-08	1.65528698177107e-06	ACTR1B	2	97655963	97664107	-	2892	protein_coding	ARP1 actin related protein 1 homolog B [Source:HGNC Symbol;Acc:HGNC:168]	-
ENSG00000022267	600.239802238387	604.255978990038	771.761317691819	944.438340058352	1046.80755837978	1087.33637555677	658.752366306748	1026.19409133163	-0.637314432829502	8.24319543034205e-08	1.68028410476744e-06	FHL1	X	136146702	136211359	+	5997	protein_coding	four and a half LIM domains 1 [Source:HGNC Symbol;Acc:HGNC:3702]	-
ENSG00000145907	5712.2488820992	5980.01203606777	5739.23096157771	7467.99119860813	8085.55313721864	7302.68446095989	5810.49729324823	7618.74293226222	-0.391047768391032	8.32912978557958e-08	1.69552499897871e-06	G3BP1	5	151771045	151812785	+	12406	protein_coding	G3BP stress granule assembly factor 1 [Source:HGNC Symbol;Acc:HGNC:30292]	-
ENSG00000172346	137.596499516441	134.030901069879	137.324077881107	254.341985401815	235.940986019363	273.178476153728	136.317159489142	254.487149191635	-0.899382716381246	8.46009619571032e-08	1.71987979689501e-06	CSDC2	22	41560763	41577741	+	3250	protein_coding	cold shock domain containing C2 [Source:HGNC Symbol;Acc:HGNC:30359]	CSD
ENSG00000064652	439.710552802539	427.78195924803	442.183530777163	653.631553882083	696.266664865303	632.397417237764	436.558680942578	660.76521199505	-0.597916706091011	8.70176692237637e-08	1.76664481929422e-06	SNX24	5	122843439	123029354	+	3550	protein_coding	sorting nexin 24 [Source:HGNC Symbol;Acc:HGNC:21533]	-
ENSG00000179981	1064.87725712724	1029.8040898869	924.648791066117	607.138932894655	710.712031356284	703.380800805268	1006.44337936009	673.743921685402	0.579270569103641	8.74247689645845e-08	1.77254010880665e-06	TSHZ1	18	75210755	75289950	+	8281	protein_coding	teashirt zinc finger homeobox 1 [Source:HGNC Symbol;Acc:HGNC:10669]	zf-C2H2
ENSG00000197461	598.245650071482	673.505277876142	735.14156359019	1062.03732255597	943.76394407745	1003.44692224972	668.964163845938	1003.08272962771	-0.584011531068396	8.79288774902388e-08	1.78038391142236e-06	PDGFA	7	497258	520296	-	4151	protein_coding	platelet derived growth factor subunit A [Source:HGNC Symbol;Acc:HGNC:8799]	-
ENSG00000085998	2859.61420734169	2750.98424445927	2799.58020106949	2076.67040410514	1966.49589163893	2206.9379254624	2803.39288429015	2083.36807373549	0.428669668522621	8.96478090737127e-08	1.81277180904581e-06	POMGNT1	1	46188682	46220305	-	6198	protein_coding	protein O-linked mannose N-acetylglucosaminyltransferase 1 (beta 1,2-) [Source:HGNC Symbol;Acc:HGNC:19139]	-
ENSG00000197045	2374.03815470033	2405.85467420433	2667.74908630363	3409.45887241142	3750.9801654915	3179.19517917488	2482.54730506943	3446.54473902593	-0.473200066243203	9.1317023856314e-08	1.84406958016221e-06	GMFB	14	54474484	54489196	-	7966	protein_coding	glia maturation factor beta [Source:HGNC Symbol;Acc:HGNC:4373]	-
ENSG00000124212	1382.94452774858	1473.22298759309	1502.32541201931	1871.55589974884	2127.32097190519	2038.08351303667	1452.83097578699	2012.32012823023	-0.469705188882328	9.3857467328006e-08	1.89285458013692e-06	PTGIS	20	49503874	49568146	-	5579	protein_coding	prostaglandin I2 synthase [Source:HGNC Symbol;Acc:HGNC:9603]	-
ENSG00000130962	547.394769815406	535.006680103934	551.127299229508	740.235455721411	865.758965026151	837.819027258874	544.509583049616	814.604482668812	-0.580267051509154	9.76206415797873e-08	1.96433908634294e-06	PRRG1	X	37349275	37457295	+	6180	protein_coding	proline rich and Gla domain 1 [Source:HGNC Symbol;Acc:HGNC:9469]	-
ENSG00000197594	1046.92988762509	1164.95191513236	1008.87422549986	784.904836670117	721.305300116337	631.321911426135	1073.58534275244	712.510682737529	0.589324730581313	9.7660740826348e-08	1.96433908634294e-06	ENPP1	6	131808016	131895155	+	9959	protein_coding	ectonucleotide pyrophosphatase/phosphodiesterase 1 [Source:HGNC Symbol;Acc:HGNC:3356]	-
ENSG00000116747	1165.58194155594	1252.07200082779	1323.80411077387	1682.85055574104	2081.09579913405	1712.20525211313	1247.15268438586	1825.38386899607	-0.54943566103483	9.80068360151451e-08	1.96671026891439e-06	TROVE2	1	193059422	193091777	+	9102	protein_coding	TROVE domain family member 2 [Source:HGNC Symbol;Acc:HGNC:11313]	-
ENSG00000185344	500.53219389314	557.34516361558	580.42310251081	809.518577192873	829.164036582331	796.949806416978	546.100153339844	811.877473397394	-0.571948351188983	9.80376447759905e-08	1.96671026891439e-06	ATP6V0A2	12	123712318	123761755	+	13729	protein_coding	ATPase H+ transporting V0 subunit a2 [Source:HGNC Symbol;Acc:HGNC:18481]	-
ENSG00000184009	117647.001238724	116754.317921972	113900.25217	154710.121865794	140665.126791446	151022.526068923	116100.523776898	148799.258242054	-0.357996078360257	9.86027634281889e-08	1.97543742139905e-06	ACTG1	17	81509971	81523847	-	2993	protein_coding	actin gamma 1 [Source:HGNC Symbol;Acc:HGNC:144]	-
ENSG00000171302	4312.35406093194	4071.18861999757	4007.11659257069	3165.14470722258	2864.03466294524	3218.98889420515	4130.2197578334	3082.72275479099	0.422115447082908	1.07845496048157e-07	2.15776245452875e-06	CANT1	17	78991717	79009867	-	4421	protein_coding	calcium activated nucleotidase 1 [Source:HGNC Symbol;Acc:HGNC:19721]	-
ENSG00000133065	1567.40360318728	1387.21982607325	1265.21250421126	1971.83410187859	2085.91092129771	1944.51450742496	1406.61197782393	2000.75317686709	-0.508745715557171	1.09959573126799e-07	2.19716589145207e-06	SLC41A1	1	205789093	205813748	-	6357	protein_coding	solute carrier family 41 member 1 [Source:HGNC Symbol;Acc:HGNC:19429]	-
ENSG00000249669	1080.83047446248	1064.42873932996	881.620579996704	1360.13706888712	2028.12945533379	1536.89780481763	1008.95993126305	1641.72144301285	-0.702929308896614	1.1024960116362e-07	2.20006628550688e-06	CARMN	5	149406689	149432835	+	17988	lincRNA	cardiac mesoderm enhancer-associated non-coding RNA [Source:HGNC Symbol;Acc:HGNC:42872]	-
ENSG00000164603	560.356758900288	617.659069097026	757.113416051168	947.173200116436	1032.3621918888	1020.65501523578	645.043081349494	1000.06346908034	-0.631002161295507	1.13803746804328e-07	2.26801010363587e-06	BMT2	7	112819147	112939916	-	4138	protein_coding	base methyltransferase of 25S rRNA 2 homolog [Source:HGNC Symbol;Acc:HGNC:26475]	-
ENSG00000103148	1572.38898360455	1587.14925350248	1534.36769685823	1089.38592313681	1112.29321980557	1201.33999158943	1564.63531132175	1134.3397115106	0.464435289923998	1.16011640581912e-07	2.30898135501561e-06	NPRL3	16	84271	138860	-	6609	protein_coding	NPR3 like, GATOR1 complex subunit [Source:HGNC Symbol;Acc:HGNC:14124]	-
ENSG00000101109	1342.06440832703	1258.77354588128	1218.52231773169	1867.90941967139	1971.31101380259	1617.56074068979	1273.12009064666	1818.92705805459	-0.515383085289749	1.16476554793081e-07	2.31520021084781e-06	STK4	20	44966474	45079959	+	9075	protein_coding	serine/threonine kinase 4 [Source:HGNC Symbol;Acc:HGNC:11408]	-
ENSG00000006576	1445.76032100608	1535.7707414257	1551.7620800565	2037.4707432726	2128.28399633792	1981.08170502034	1511.09771416276	2048.94548154362	-0.439430635487035	1.1684148094142e-07	2.3194179471587e-06	PHTF2	7	77798792	77957503	+	8646	protein_coding	putative homeodomain transcription factor 2 [Source:HGNC Symbol;Acc:HGNC:13411]	-
ENSG00000118046	3435.92418357721	3422.25567398424	3683.94726262382	2682.89771698043	2158.13775375262	2633.91373267905	3514.04237339509	2491.6497344707	0.496258110965557	1.17628767174618e-07	2.33199798735476e-06	STK11	19	1177558	1228435	+	8639	protein_coding	serine/threonine kinase 11 [Source:HGNC Symbol;Acc:HGNC:11389]	-
ENSG00000123240	5909.66994662279	6182.17531184817	6631.83746780491	4583.62545734883	4923.94392455919	4651.56263529478	6241.22757542529	4719.71067240093	0.403244262815125	1.18044093967186e-07	2.33718071836465e-06	OPTN	10	13099449	13138308	+	5138	protein_coding	optineurin [Source:HGNC Symbol;Acc:HGNC:17142]	-
ENSG00000115163	276.190075116334	282.581816422328	211.479079936904	122.15708259442	101.11756543687	152.721825251297	256.750323825189	125.332157760862	1.03597833352657	1.27086747670523e-07	2.51166086934893e-06	CENPA	2	26764289	26801067	+	1983	protein_coding	centromere protein A [Source:HGNC Symbol;Acc:HGNC:1851]	-
ENSG00000154642	233.315803527878	258.009484559517	268.239698794428	409.317388693243	460.32567884594	393.635127056159	253.188328960608	421.092731531781	-0.734074813252218	1.27187357337635e-07	2.51166086934893e-06	C21orf91	21	17788967	17819386	-	6235	protein_coding	chromosome 21 open reading frame 91 [Source:HGNC Symbol;Acc:HGNC:16459]	-
ENSG00000164949	910.330464192106	999.647137146181	1118.73348780475	701.947414908234	603.816319323022	699.078777558752	1009.57036304768	668.280837263336	0.595943404501926	1.2790342508994e-07	2.52252131612445e-06	GEM	8	94249253	94262350	-	2648	protein_coding	GTP binding protein overexpressed in skeletal muscle [Source:HGNC Symbol;Acc:HGNC:4234]	-
ENSG00000213190	2340.13756786295	2480.68859396834	2546.90389776826	3180.64224755173	3213.61253202699	3417.95746935649	2455.91001986652	3270.73741631173	-0.413058854292514	1.29509578893099e-07	2.55088516870377e-06	MLLT11	1	151057758	151068497	+	4075	protein_coding	MLLT11, transcription factor 7 cofactor [Source:HGNC Symbol;Acc:HGNC:16997]	-
ENSG00000233016	1019.01175728842	975.07480528337	1107.74756157426	724.737915392268	616.335636948539	745.325527458793	1033.94470804868	695.4663599332	0.573272924476413	1.31775642588529e-07	2.59215661703291e-06	SNHG7	9	136721366	136728184	-	4345	antisense	small nucleolar RNA host gene 7 [Source:HGNC Symbol;Acc:HGNC:28254]	-
ENSG00000198892	1020.00883337188	1025.33639318457	1055.56441197944	1503.26141192686	1335.71488819941	1504.63263046876	1033.63654617863	1447.86964353168	-0.485868742916238	1.32174445857751e-07	2.59663794928307e-06	SHISA4	1	201888680	201892306	+	1746	protein_coding	shisa family member 4 [Source:HGNC Symbol;Acc:HGNC:27139]	-
ENSG00000138078	2504.65512163261	2477.3378214416	2745.56606376959	3389.40323198548	4241.15960175213	3419.03297516811	2575.85300228126	3683.19860296857	-0.515716584113644	1.336173845657e-07	2.62159380105262e-06	PREPL	2	44316281	44361862	-	8153	protein_coding	prolyl endopeptidase like [Source:HGNC Symbol;Acc:HGNC:30228]	-
ENSG00000070770	2139.725275089	2099.81745009477	2212.7486415909	1529.69839248833	1642.91968224095	1624.01377555956	2150.76378892489	1598.87728342962	0.428286132067868	1.37679413416408e-07	2.69780589953752e-06	CSNK2A2	16	58157907	58197920	-	6905	protein_coding	casein kinase 2 alpha 2 [Source:HGNC Symbol;Acc:HGNC:2459]	-
ENSG00000196313	1614.26617910955	1433.01371727212	1178.24058821989	942.615100019629	917.762284393684	933.539044493842	1408.50682820052	931.305476302385	0.596236168036747	1.41133111958653e-07	2.75872201502007e-06	POM121	7	72879365	72951440	+	9822	protein_coding	POM121 transmembrane nucleoporin [Source:HGNC Symbol;Acc:HGNC:19702]	-
ENSG00000128567	278.184227283239	246.840242803694	176.690313540357	114.864122439529	106.895712033262	114.003616032658	233.904927875763	111.921150168483	1.06148918148233	1.411515215113e-07	2.75872201502007e-06	PODXL	7	131500262	131558217	-	6874	protein_coding	podocalyxin like [Source:HGNC Symbol;Acc:HGNC:9171]	-
ENSG00000119917	279.181303366692	298.218754880481	344.225688555307	567.939272062117	539.293682329971	438.806371144571	307.208582267493	515.346441845553	-0.746409466744166	1.43789007504261e-07	2.80665792796877e-06	IFIT3	10	89327894	89340971	+	2640	protein_coding	interferon induced protein with tetratricopeptide repeats 3 [Source:HGNC Symbol;Acc:HGNC:5411]	-
ENSG00000065413	563.347987150646	650.049870188913	615.211868907357	875.15521858689	945.689992942914	865.782178361224	609.536575415639	895.542463297009	-0.555890253201458	1.44109044446383e-07	2.80929390110754e-06	ANKRD44	2	196967017	197311173	-	12813	protein_coding	ankyrin repeat domain 44 [Source:HGNC Symbol;Acc:HGNC:25259]	-
ENSG00000150938	12258.0533699647	11308.857277771	9709.72780004677	15656.1622125117	15467.1354141101	14647.3136485733	11092.2128159275	15256.870425065	-0.460043547962277	1.45132774368738e-07	2.82562347636367e-06	CRIM1	2	36355926	36551135	+	7122	protein_coding	cysteine rich transmembrane BMP regulator 1 [Source:HGNC Symbol;Acc:HGNC:2359]	-
ENSG00000102057	110.675445263224	94.9385549244976	82.3944467286639	205.114504356302	213.791424066524	176.382953107131	96.0028156387953	198.429627176653	-1.05048637265653	1.48082476810445e-07	2.87599610853447e-06	KCND1	X	48961378	48971569	-	5807	protein_coding	potassium voltage-gated channel subfamily D member 1 [Source:HGNC Symbol;Acc:HGNC:6237]	-
ENSG00000144959	810.622855846859	898.007037168189	694.859834078399	1192.39898532464	1217.26288297336	1149.71571263124	801.163242364482	1186.45919364308	-0.568435407307267	1.48098838197943e-07	2.87599610853447e-06	NCEH1	3	172630249	172711218	-	4808	protein_coding	neutral cholesterol ester hydrolase 1 [Source:HGNC Symbol;Acc:HGNC:29260]	-
ENSG00000137275	1087.81000704665	1033.15486241365	1036.33904107608	1380.19270931307	1533.13489690949	1471.29195030827	1052.43463684546	1461.53985217694	-0.473480926451493	1.49388233908715e-07	2.89733042163187e-06	RIPK1	6	3063991	3115187	+	4231	protein_coding	receptor interacting serine/threonine kinase 1 [Source:HGNC Symbol;Acc:HGNC:10019]	-
ENSG00000198961	3658.27215018711	3872.37611674392	3863.3840577218	4747.71706083388	5417.01243411802	4991.42247176949	3798.01077488428	5052.0506555738	-0.411613017772741	1.50162645375612e-07	2.9086351182067e-06	PJA2	5	109334709	109409994	-	5217	protein_coding	praja ring finger ubiquitin ligase 2 [Source:HGNC Symbol;Acc:HGNC:17481]	-
ENSG00000253522	808.628703679954	823.173117404173	931.057248033902	1184.19440515039	1546.61723896774	1201.33999158943	854.286356372677	1310.71721190252	-0.617079133039475	1.52959917173906e-07	2.95904369707381e-06	MIR3142HG	5	160438594	160487426	+	2377	lincRNA	MIR3142 host gene [Source:HGNC Symbol;Acc:HGNC:51944]	-
ENSG00000157954	2615.33056689583	2740.93192687903	2795.00273180679	2093.07956445364	1923.15979216599	2077.87722806694	2717.08840852721	2031.37219489552	0.419707475973631	1.58523055988647e-07	3.06276224967379e-06	WIPI2	7	5190188	5233826	+	8977	protein_coding	WD repeat domain, phosphoinositide interacting 2 [Source:HGNC Symbol;Acc:HGNC:32225]	-
ENSG00000138594	2165.64925325877	2252.83606214955	2192.607776835	2862.48686079462	3154.86804163033	2831.80680201876	2203.69769741444	2949.7205681479	-0.42089837526545	1.60807818390443e-07	3.1029574715086e-06	TMOD3	15	51829628	51947295	+	10632	protein_coding	tropomodulin 3 [Source:HGNC Symbol;Acc:HGNC:11873]	-
ENSG00000282057	115.660825680487	92.704706573333	89.7183975489896	189.616964027159	215.717472931989	198.968575151337	99.3613099342697	201.434337370162	-1.01945680456694	1.61070686232629e-07	3.10408558518871e-06	AC092807.3	1	85482281	85578250	-	3607	lincRNA	novel transcript	-
ENSG00000141568	2576.44459964118	2339.95614784497	2146.83308420797	1749.39881715442	1700.70114820487	1639.07085692237	2354.41127723137	1696.39027409389	0.472411412831262	1.66353300916313e-07	3.20182665109649e-06	FOXK2	17	82519713	82644662	+	9991	protein_coding	forkhead box K2 [Source:HGNC Symbol;Acc:HGNC:6036]	Fork
ENSG00000100304	3612.4066503483	3198.87083886778	3144.72138347734	2497.83885305008	2184.13941343638	2508.07955271848	3318.66629089781	2396.68593973498	0.469666128580373	1.66699366786901e-07	3.20442605572896e-06	TTLL12	22	43166622	43187133	-	4622	protein_coding	tubulin tyrosine ligase like 12 [Source:HGNC Symbol;Acc:HGNC:28974]	-
ENSG00000131473	14702.8839265901	13346.1269740332	12212.6879928931	18285.2743483498	17774.5419549362	17636.1442990899	13420.5662978388	17898.6535341253	-0.415474574582665	1.66949508332127e-07	3.20517728638645e-06	ACLY	17	41866908	41930542	-	5217	protein_coding	ATP citrate lyase [Source:HGNC Symbol;Acc:HGNC:115]	-
ENSG00000113300	1233.38311523071	1226.38274478939	1148.94478493859	1741.19423698017	1830.70944662371	1526.14274670134	1202.90354831956	1699.34881010174	-0.499376470614907	1.69853261404264e-07	3.25680761071359e-06	CNOT6	5	180494412	180578405	+	6586	protein_coding	CCR4-NOT transcription complex subunit 6 [Source:HGNC Symbol;Acc:HGNC:14099]	-
ENSG00000079482	480.590672224091	491.446637256223	424.78914757889	680.980154462924	755.01115526196	681.870684572691	465.608819019734	705.953998099191	-0.602039871126712	1.70377673697802e-07	3.26274319391528e-06	OPHN1	X	68042344	68433913	-	8224	protein_coding	oligophrenin 1 [Source:HGNC Symbol;Acc:HGNC:8148]	-
ENSG00000142235	180.470771104897	172.006323039678	187.676239770846	90.250381916773	74.1528813203711	95.7200172349676	180.05111130514	86.7077601573706	1.05663898460293	1.72802020289154e-07	3.30500186411976e-06	LMTK3	19	48485271	48513935	-	5667	protein_coding	lemur tyrosine kinase 3 [Source:HGNC Symbol;Acc:HGNC:19295]	-
ENSG00000168389	310.090661953718	365.23420541542	322.25383609433	538.767431442554	494.031533991563	543.130434872569	332.526234487823	525.309800102229	-0.66118246525608	1.73331342594419e-07	3.31095568382245e-06	MFSD2A	1	39955112	39969968	+	4007	protein_coding	major facilitator superfamily domain containing 2A [Source:HGNC Symbol;Acc:HGNC:25897]	-
ENSG00000167470	2923.42707668264	2565.5748313126	2614.65044285627	2011.94538273049	1884.6388148567	2050.98958277622	2701.21745028384	1982.52459345447	0.446525970409108	1.75430715100536e-07	3.34684778833761e-06	MIDN	19	1248553	1259140	+	4492	protein_coding	midnolin [Source:HGNC Symbol;Acc:HGNC:16298]	-
ENSG00000205476	945.228127112942	824.290041579756	882.536073849245	654.543173901445	511.365973780741	568.942574351662	884.018080847314	578.283907344616	0.612033970361471	1.76833797950604e-07	3.36938275492832e-06	CCDC85C	14	99500180	99604026	-	17449	protein_coding	coiled-coil domain containing 85C [Source:HGNC Symbol;Acc:HGNC:35459]	-
ENSG00000080345	1544.47085326788	1431.89679309654	1345.77596323484	1959.98304162689	2469.19464552508	1930.53293187379	1440.71453653309	2119.90353967525	-0.557573249716815	1.77552910764433e-07	3.37884524169008e-06	RIF1	2	151409883	151508013	+	18166	protein_coding	replication timing regulatory factor 1 [Source:HGNC Symbol;Acc:HGNC:23207]	-
ENSG00000167513	531.441552480167	415.495793316625	395.493344297587	259.811705517983	209.939326335596	285.009040081645	447.476896698126	251.586690645075	0.83198844588856	1.7803368106456e-07	3.38375404336221e-06	CDT1	16	88803213	88809258	+	3336	protein_coding	chromatin licensing and DNA replication factor 1 [Source:HGNC Symbol;Acc:HGNC:24576]	-
ENSG00000185088	4834.82192866103	4899.94635827966	4927.1879143741	6595.57084007932	5970.75148293897	6526.16926496386	4887.3187337716	6364.16386266072	-0.380899210188701	1.78442215418555e-07	3.38727935418272e-06	RPS27L	15	63125872	63158021	-	9127	protein_coding	ribosomal protein S27 like [Source:HGNC Symbol;Acc:HGNC:18476]	-
ENSG00000181090	2290.28376369033	2081.94666328545	2148.66407191305	1626.33011454064	1607.28777822986	1621.86276393631	2173.63149962961	1618.4935522356	0.42564461078675	1.82170755665623e-07	3.45373919542841e-06	EHMT1	9	137618963	137870016	+	22217	protein_coding	euchromatic histone lysine methyltransferase 1 [Source:HGNC Symbol;Acc:HGNC:24650]	-
ENSG00000101608	5480.92723073823	5770.03029105829	5966.27343700781	7985.79136960537	7098.45309366825	7576.93844292525	5739.07698626811	7553.72763539962	-0.396358075721214	1.85973666987156e-07	3.52144152975929e-06	MYL12A	18	3247481	3256236	+	3245	protein_coding	myosin light chain 12A [Source:HGNC Symbol;Acc:HGNC:16701]	-
ENSG00000169826	1370.97961474715	1434.13064144771	1571.9029448124	2051.14504356302	2255.40322145856	1882.13517035049	1459.00440033575	2062.89447845736	-0.499614545114837	1.89439209929053e-07	3.57944419110457e-06	CSGALNACT2	10	43138486	43185308	+	3730	protein_coding	chondroitin sulfate N-acetylgalactosaminyltransferase 2 [Source:HGNC Symbol;Acc:HGNC:24292]	-
ENSG00000136026	46140.6928378465	45825.1650757916	49286.5270453817	36532.2606558865	33153.079121235	38094.4158478939	47084.1283196733	35926.5852083384	0.390226276189434	1.89508305653107e-07	3.57944419110457e-06	CKAP4	12	106237877	106304279	-	3638	protein_coding	cytoskeleton associated protein 4 [Source:HGNC Symbol;Acc:HGNC:16991]	-
ENSG00000041357	2719.02647957489	2871.61205542216	3256.41163348731	3918.14284321505	4089.96476581319	4009.48566575235	2949.01672282812	4005.86442492687	-0.441486517494726	1.92509866528799e-07	3.63162091069111e-06	PSMA4	15	78540405	78552419	+	6996	protein_coding	proteasome subunit alpha 4 [Source:HGNC Symbol;Acc:HGNC:9533]	-
ENSG00000150990	1255.31878906666	1103.52108547534	948.451631232176	760.29109614736	626.928905708592	746.401033270422	1102.43050192472	711.207011708791	0.631978156302406	1.94709720857098e-07	3.66856305327034e-06	DHX37	12	124946825	124989122	-	6618	protein_coding	DEAH-box helicase 37 [Source:HGNC Symbol;Acc:HGNC:17210]	-
ENSG00000268388	485.576052641353	375.286522995661	347.88766396547	215.142324569277	234.97796158663	236.611278558347	402.916746534161	228.910521571418	0.816246176734299	1.96630589773853e-07	3.70016373767748e-06	FENDRR	16	86474529	86509099	-	6795	lincRNA	FOXF1 adjacent non-coding developmental regulatory RNA [Source:HGNC Symbol;Acc:HGNC:43894]	-
ENSG00000090273	3232.52066255291	3164.24618942473	3195.98903921962	2383.88635062991	1923.15979216599	2471.5123551231	3197.58529706575	2259.51949930633	0.501235456284714	1.97922073325711e-07	3.71985718505476e-06	NUDC	1	26900238	26946862	+	2856	protein_coding	nuclear distribution C, dynein complex regulator [Source:HGNC Symbol;Acc:HGNC:8045]	-
ENSG00000119414	1232.38603914725	1328.02284476738	1349.43793864501	1803.18439829674	1846.11783754742	1699.29918237358	1303.28227418655	1782.86713940591	-0.452298180379177	1.99129325544194e-07	3.73792081299645e-06	PPP6C	9	125146573	125189939	-	4443	protein_coding	protein phosphatase 6 catalytic subunit [Source:HGNC Symbol;Acc:HGNC:9323]	-
ENSG00000153006	770.73981250876	682.440671280801	812.04304720361	1097.59050331106	1211.48473637697	1028.18355591718	755.074510331057	1112.41959853507	-0.558111429953262	1.99445044075821e-07	3.73922523374743e-06	SREK1IP1	5	64718144	64768685	-	7537	protein_coding	SREK1 interacting protein 1 [Source:HGNC Symbol;Acc:HGNC:26716]	-
ENSG00000168140	13052.7230084763	12496.1476764151	14276.2111365198	10456.2816220746	9347.11514409768	10193.6440826182	13275.0272738037	9999.01361626351	0.408962632554677	2.00254816166073e-07	3.74902946832886e-06	VASN	16	4371848	4383528	+	2806	protein_coding	vasorin [Source:HGNC Symbol;Acc:HGNC:18517]	-
ENSG00000112414	1192.50299580915	1063.31181515437	899.014963194978	692.831214714621	729.972520010926	638.850452107537	1051.6099247195	687.218062277695	0.612573482237199	2.00461736354737e-07	3.74902946832886e-06	ADGRG6	6	142301854	142446266	+	8473	protein_coding	adhesion G protein-coupled receptor G6 [Source:HGNC Symbol;Acc:HGNC:13841]	-
ENSG00000212719	1511.56734251395	1408.44138540931	1302.74775216543	2088.52146435684	2037.75969966111	1805.77425772484	1407.5854933629	1977.35180724759	-0.491155492181965	2.05672250295687e-07	3.83791777174106e-06	C17orf51	17	21428381	21574517	-	14794	protein_coding	chromosome 17 open reading frame 51 [Source:HGNC Symbol;Acc:HGNC:27904]	-
ENSG00000170425	879.421105605079	871.200856954213	961.268545167746	608.050552914016	557.591146551881	668.964614833145	903.963502575679	611.535438099681	0.565399931134911	2.05720075477231e-07	3.83791777174106e-06	ADORA2B	17	15944917	15975746	+	2551	protein_coding	adenosine A2b receptor [Source:HGNC Symbol;Acc:HGNC:264]	-
ENSG00000114353	12602.0446187558	12768.6771752571	11719.2368063736	9514.57814207434	8498.69061886071	9891.42694955053	12363.3195334622	9301.56523682853	0.410517869255393	2.06134669301965e-07	3.84093385033085e-06	GNAI2	3	50226292	50259355	+	7650	protein_coding	G protein subunit alpha i2 [Source:HGNC Symbol;Acc:HGNC:4385]	-
ENSG00000113595	513.494182978022	516.018969119034	603.310448824328	778.523496534587	893.686673575381	794.79879479372	544.274533640462	822.336321634563	-0.594089448914449	2.11916748993032e-07	3.9438330272159e-06	TRIM23	5	65589680	65625975	-	4807	protein_coding	tripartite motif containing 23 [Source:HGNC Symbol;Acc:HGNC:660]	-
ENSG00000170113	689.97664974911	743.871500937828	597.817485709084	1002.78202129748	1057.40082713984	948.596125856646	677.221878798674	1002.92632476465	-0.568559857720818	2.1773022065187e-07	4.04706380761235e-06	NIPA1	15	22773063	22829791	+	8700	protein_coding	NIPA magnesium transporter 1 [Source:HGNC Symbol;Acc:HGNC:17043]	-
ENSG00000149380	3400.02944457292	3443.47723332031	3672.96133639333	2603.586775296	2219.77131744747	2752.21937195823	3505.48933809552	2525.1924882339	0.473625556189584	2.25867268235197e-07	4.19317889415611e-06	P4HA3	11	74235801	74311657	-	4009	protein_coding	prolyl 4-hydroxylase subunit alpha 3 [Source:HGNC Symbol;Acc:HGNC:30135]	-
ENSG00000111199	174.488314604182	185.409413146666	156.549448784461	300.834606389243	301.426647445145	296.839604009563	172.149058845103	299.700285947984	-0.802482467629504	2.29302195301726e-07	4.25174986306716e-06	TRPV4	12	109783085	109833401	-	3759	protein_coding	transient receptor potential cation channel subfamily V member 4 [Source:HGNC Symbol;Acc:HGNC:18083]	-
ENSG00000142279	1910.39777589493	1703.30936776305	2004.93153706416	1314.55606791906	926.429504288272	1346.53327615932	1872.87956024071	1195.83961612222	0.647930373501515	2.30078351185884e-07	4.25652065783724e-06	WTIP	19	34481638	34512304	+	13733	protein_coding	WT1 interacting protein [Source:HGNC Symbol;Acc:HGNC:20964]	-
ENSG00000067208	1123.70474605093	1313.50283048481	1316.48015995354	1746.66395709633	2088.79999459591	1665.95850221309	1251.22924549643	1833.80748463511	-0.551823618656531	2.30120075074699e-07	4.25652065783724e-06	EVI5	1	92508696	92792404	-	8276	protein_coding	ecotropic viral integration site 5 [Source:HGNC Symbol;Acc:HGNC:3501]	-
ENSG00000244486	3581.49729176127	3834.40069477412	4251.55345119906	2818.72909986527	2242.88390383304	2949.03693548631	3889.15047924482	2670.21664639487	0.542843373781817	2.30457217103278e-07	4.25757092327297e-06	SCARF2	22	20424815	20437826	-	3341	protein_coding	scavenger receptor class F member 2 [Source:HGNC Symbol;Acc:HGNC:19869]	-
ENSG00000163378	1149.6287242207	1169.41961183469	1092.18416608107	1575.2793934564	1864.41530176933	1477.74498517804	1137.07750071215	1639.14656013459	-0.52833721204742	2.34694579347115e-07	4.33058551879136e-06	EOGT	3	68975214	69013961	-	5645	protein_coding	EGF domain specific O-linked N-acetylglucosamine transferase [Source:HGNC Symbol;Acc:HGNC:28526]	-
ENSG00000170558	20916.6620786659	20903.2359460232	21027.9782990076	25741.4144867063	28101.0529471224	26121.8851528415	20949.2921078989	26654.7841955567	-0.347491710944972	2.362335968035e-07	4.35369344788587e-06	CDH2	18	27950966	28177446	-	4950	protein_coding	cadherin 2 [Source:HGNC Symbol;Acc:HGNC:1759]	-
ENSG00000015532	2927.41538101645	2699.60573238248	2443.45309243116	1959.98304162689	1821.07920229639	2040.23452465993	2690.15806861003	1940.4322561944	0.471286906231371	2.37819911790493e-07	4.37761597630355e-06	XYLT2	17	50346092	50363138	+	5472	protein_coding	xylosyltransferase 2 [Source:HGNC Symbol;Acc:HGNC:15517]	-
ENSG00000166444	2469.75745871177	2142.2605687669	2164.22746740624	3053.01544484114	3193.38901893962	2951.18794710956	2258.74849829497	3065.86413696344	-0.440782575564533	2.38175428661872e-07	4.37885237246876e-06	ST5	11	8693351	8910951	-	14262	protein_coding	suppression of tumorigenicity 5 [Source:HGNC Symbol;Acc:HGNC:11350]	-
ENSG00000124523	373.903531294676	381.988068049155	400.986307412831	205.114504356302	247.497279212148	243.06431342812	385.625968918888	231.89203233219	0.735682645292834	2.3963254992975e-07	4.40031427234967e-06	SIRT5	6	13574529	13615158	+	6507	protein_coding	sirtuin 5 [Source:HGNC Symbol;Acc:HGNC:14933]	-
ENSG00000182158	3543.60840059008	3112.86767734794	2718.10124819337	4311.05107155979	4823.78938355505	4227.81334551301	3124.85910871046	4454.21793354262	-0.511663477691805	2.46100606406698e-07	4.51362778851704e-06	CREB3L2	7	137874979	138002067	-	8788	protein_coding	cAMP responsive element binding protein 3 like 2 [Source:HGNC Symbol;Acc:HGNC:23720]	TF_bZIP
ENSG00000143878	4546.66694054327	4496.73673089444	4604.93407827977	3492.41629417331	2907.37076241819	3563.15075392638	4549.44591657249	3320.97927017262	0.454269177524198	2.48104215284697e-07	4.53980407020678e-06	RHOB	2	20447074	20449445	+	2372	protein_coding	ras homolog family member B [Source:HGNC Symbol;Acc:HGNC:668]	-
ENSG00000161217	2503.65804554915	2402.50390167758	2472.74889571246	3128.67990644813	3365.77039239866	3186.72371985628	2459.6369476464	3227.05800623436	-0.391618977611717	2.48125732798079e-07	4.53980407020678e-06	PCYT1A	3	196214222	196287957	-	7978	protein_coding	phosphate cytidylyltransferase 1, choline, alpha [Source:HGNC Symbol;Acc:HGNC:8754]	-
ENSG00000118292	99.7076083452471	130.680128543132	125.422657798077	237.021205033949	203.198155306471	255.970383167666	118.603464895485	232.063247836029	-0.968484961442259	2.5078490223432e-07	4.57810393689434e-06	C1orf54	1	150268200	150280916	+	1351	protein_coding	chromosome 1 open reading frame 54 [Source:HGNC Symbol;Acc:HGNC:26258]	-
ENSG00000158545	1907.40654764458	1710.01091281654	1688.17066408507	1346.4627685967	1255.78386028265	1235.75617756155	1768.52937484873	1279.33426881363	0.466757005193377	2.50821972573166e-07	4.57810393689434e-06	ZC3H18	16	88570381	88631966	+	8648	protein_coding	zinc finger CCCH-type containing 18 [Source:HGNC Symbol;Acc:HGNC:25091]	-
ENSG00000113194	2244.41826385151	2129.97440283549	2127.60771330461	2730.30195798722	2993.07993693134	2904.94119720952	2167.33345999721	2876.10769737603	-0.408030112826621	2.55987085933392e-07	4.66677057261043e-06	FAF2	5	176447628	176510074	+	5954	protein_coding	Fas associated factor family member 2 [Source:HGNC Symbol;Acc:HGNC:24666]	-
ENSG00000137713	1144.64334380344	1083.41645031486	1130.63490788778	1557.95861308854	1649.66085327007	1442.25329339429	1119.56490066869	1549.9575865843	-0.469390552872874	2.57113693351889e-07	4.68168890556568e-06	PPP2R1B	11	111726908	111766427	-	6720	protein_coding	protein phosphatase 2 scaffold subunit Abeta [Source:HGNC Symbol;Acc:HGNC:9303]	-
ENSG00000129116	10087.4187362886	9973.01596377458	10082.3337980308	12631.4069882708	13613.3133811009	12370.467845355	10047.5894993647	12871.7294049089	-0.357377281112251	2.5978659632522e-07	4.72003590898492e-06	PALLD	4	168497066	168928457	+	10114	protein_coding	palladin, cytoskeletal associated protein [Source:HGNC Symbol;Acc:HGNC:17068]	-
ENSG00000166398	700.944486667087	717.065320723853	671.972487764881	958.112640348772	1180.66795452954	962.577701407821	696.66076505194	1033.78609876205	-0.570106653148556	2.5984130250964e-07	4.72003590898492e-06	KIAA0355	19	34254537	34355586	+	7459	protein_coding	KIAA0355 [Source:HGNC Symbol;Acc:HGNC:29016]	-
ENSG00000130881	2124.76913383721	2159.01443140063	2451.69253710402	1742.10585699953	1446.4626979636	1580.99354309441	2245.15870078062	1589.85403268585	0.498065487234568	2.63311346055129e-07	4.77735495960955e-06	LRP3	19	33177603	33208867	+	5095	protein_coding	LDL receptor related protein 3 [Source:HGNC Symbol;Acc:HGNC:6695]	-
ENSG00000242802	3144.77796720909	3148.60925096657	3262.82009045509	2487.81103283711	2096.50419005776	2439.24718077423	3185.40243621025	2341.1874678897	0.444385413579078	2.64764989007862e-07	4.79799656691336e-06	AP5Z1	7	4775615	4794395	+	8396	protein_coding	adaptor related protein complex 5 subunit zeta 1 [Source:HGNC Symbol;Acc:HGNC:22197]	-
ENSG00000231290	1063.88018104379	998.530212970598	1020.77564558289	1423.95047024242	1354.97537685405	1458.38588056872	1027.72867986576	1412.43724255506	-0.458308929235523	2.65486245190893e-07	4.80533268113099e-06	APCDD1L-DT	20	58515379	58619888	+	4940	processed_transcript	APCDD1L divergent transcript [Source:HGNC Symbol;Acc:HGNC:27152]	-
ENSG00000106780	643.114073826844	721.533017426182	670.1415000598	999.135541220032	1054.51175384164	904.500387579863	678.262863770942	986.049227547179	-0.541175121746992	2.66291346471262e-07	4.81416712799117e-06	MEGF9	9	120600813	120714470	-	6298	protein_coding	multiple EGF like domains 9 [Source:HGNC Symbol;Acc:HGNC:3234]	-
ENSG00000123562	8404.35430742087	8650.57773988511	8980.99469342437	11205.6332779896	10948.6247757312	10921.761517091	8678.64224691012	11025.3398569373	-0.345252426093209	2.67216548712542e-07	4.82514923751327e-06	MORF4L2	X	103675496	103688158	-	2648	protein_coding	mortality factor 4 like 2 [Source:HGNC Symbol;Acc:HGNC:16849]	-
ENSG00000114554	11609.9539157206	10365.056349404	8776.83956430779	7336.71791582009	7504.84940428119	7162.86870544814	10250.6166098108	7334.81200851648	0.48275467810443	2.74539317962355e-07	4.95148940923554e-06	PLXNA1	3	126988594	127037392	+	10944	protein_coding	plexin A1 [Source:HGNC Symbol;Acc:HGNC:9099]	-
ENSG00000166747	3072.98848920051	2855.975116964	2713.52377893067	3869.8269821889	4369.2418513055	3641.66267817529	2880.82912836506	3960.24383722323	-0.459379237239835	2.79588350276755e-07	5.03657021032361e-06	AP1G1	16	71729000	71809201	-	10980	protein_coding	adaptor related protein complex 1 subunit gamma 1 [Source:HGNC Symbol;Acc:HGNC:555]	-
ENSG00000184840	12973.9539978835	12942.917346648	14579.2396017108	10069.7547338654	7887.17010407583	10429.179855365	13498.7036487474	9462.03489776873	0.512713181175052	2.80049919097131e-07	5.03890766754625e-06	TMED9	5	177592158	177596124	+	2440	protein_coding	transmembrane p24 trafficking protein 9 [Source:HGNC Symbol;Acc:HGNC:24878]	-
ENSG00000157514	2155.67849242424	2286.34378741702	2792.25625024917	1764.89635748356	1609.21382709533	1649.82591503866	2411.42617669681	1674.64536653918	0.526373326095928	2.86682016725804e-07	5.15213385325214e-06	TSC22D3	X	107713221	107777342	-	4766	protein_coding	TSC22 domain family member 3 [Source:HGNC Symbol;Acc:HGNC:3051]	TSC22
ENSG00000103742	682.997117164942	677.972974578471	662.817549239474	447.60542950642	469.955923173261	458.16547575389	674.595880327629	458.575609477857	0.556823522682076	2.92957675406103e-07	5.25411381283353e-06	IGDCC4	15	65381464	65423072	-	7764	protein_coding	immunoglobulin superfamily DCC subclass member 4 [Source:HGNC Symbol;Acc:HGNC:13770]	-
ENSG00000151116	604.228106572197	593.086737234215	592.32452259384	836.867177773713	895.612722440846	833.517004012359	596.54645546675	855.332301408973	-0.519975674942349	2.93048491997234e-07	5.25411381283353e-06	UEVLD	11	18529609	18588747	-	5515	protein_coding	UEV and lactate/malate dehyrogenase domains [Source:HGNC Symbol;Acc:HGNC:30866]	-
ENSG00000168209	4747.07923331721	4120.3332837232	5434.37150868166	3396.69619214037	2783.14061059575	3524.43254470774	4767.26134190736	3234.75644914795	0.559957871538395	2.98340030542721e-07	5.34267889601623e-06	DDIT4	10	72273920	72276036	+	2058	protein_coding	DNA damage inducible transcript 4 [Source:HGNC Symbol;Acc:HGNC:24944]	-
ENSG00000115419	13858.3604839059	14884.1315638101	16276.5652043213	19104.8207457557	22194.8241011765	19526.8835159334	15006.3524173457	20275.5094542885	-0.434121607800001	3.09483887219452e-07	5.5357153254589e-06	GLS	2	190880827	190965552	+	9827	protein_coding	glutaminase [Source:HGNC Symbol;Acc:HGNC:4331]	-
ENSG00000139793	2649.23115373321	2790.07659060465	2654.01667851552	3481.47685394097	4076.48242375495	3446.99612627046	2697.77480761779	3668.31846798879	-0.443626034109985	3.13062753062695e-07	5.59314231530598e-06	MBNL2	13	97221434	97394120	+	4908	protein_coding	muscleblind like splicing regulator 2 [Source:HGNC Symbol;Acc:HGNC:16746]	-
ENSG00000095637	97.7134561783421	92.704706573333	86.9719159913675	191.440204065882	209.939326335596	162.401377555956	92.4633595810142	187.926969319145	-1.02565624306513	3.14058200632523e-07	5.60433353091127e-06	SORBS1	10	95311771	95561414	-	10951	protein_coding	sorbin and SH3 domain containing 1 [Source:HGNC Symbol;Acc:HGNC:14565]	-
ENSG00000103489	6008.38047888459	5144.55275273219	4388.87752908017	7156.21715198655	7928.58015468331	7206.96444372492	5180.60358689898	7430.58725013159	-0.520513375293901	3.18454706971257e-07	5.67611875594544e-06	XYLT1	16	17101769	17470881	-	11004	protein_coding	xylosyltransferase 1 [Source:HGNC Symbol;Acc:HGNC:15516]	-
ENSG00000048140	2726.00601215905	2559.99021043469	2729.08717442386	2054.79152364047	1793.15149374716	2061.74464089251	2671.69446567253	1969.89588609338	0.439999986674183	3.188543252169e-07	5.67657887777708e-06	TSPAN17	5	176647387	176659054	+	5215	protein_coding	tetraspanin 17 [Source:HGNC Symbol;Acc:HGNC:13594]	-
ENSG00000103248	586.280737070053	587.502116356303	574.014645543025	385.615268189848	405.433286180211	367.822987577067	582.599166323127	386.290513982375	0.591979876982909	3.23492484838595e-07	5.75240851845306e-06	MTHFSD	16	86530176	86555235	-	6863	protein_coding	methenyltetrahydrofolate synthetase domain containing [Source:HGNC Symbol;Acc:HGNC:25778]	-
ENSG00000130164	10890.0649834679	9605.54791000799	8477.47307452698	6848.08958544241	7073.41445841722	7159.64218801325	9657.69532266762	7027.04874395763	0.458720014086957	3.30425387128693e-07	5.86881863033489e-06	LDLR	19	11089362	11133816	+	7718	protein_coding	low density lipoprotein receptor [Source:HGNC Symbol;Acc:HGNC:6547]	-
ENSG00000172575	20.9385977525019	21.2215593360642	22.8873463135178	59.2553012584873	86.6721989458883	73.1343951907618	21.6825011340279	73.0206317983791	-1.74922960538755	3.3508103823411e-07	5.94455683016729e-06	RASGRP1	15	38488103	38565575	-	6097	protein_coding	RAS guanyl releasing protein 1 [Source:HGNC Symbol;Acc:HGNC:9878]	-
ENSG00000180008	1125.69889821784	1036.5056349404	1108.6630554268	1445.82935070709	1847.08086198015	1483.12251423618	1090.28919619501	1592.01090897448	-0.545868009305915	3.44267080640896e-07	6.1003966004815e-06	SOCS4	14	55027230	55049488	+	7043	protein_coding	suppressor of cytokine signaling 4 [Source:HGNC Symbol;Acc:HGNC:19392]	-
ENSG00000171793	1789.75156979718	1888.71878090971	1737.60733212227	2451.34623206265	2305.48049196063	2452.15325051378	1805.35922760972	2402.99332484569	-0.412968436071181	3.47746493941318e-07	6.15486976339493e-06	CTPS1	1	40979335	41012565	+	11517	protein_coding	CTP synthase 1 [Source:HGNC Symbol;Acc:HGNC:2519]	-
ENSG00000107140	1055.90357237617	1066.66258768112	1028.09959640322	764.849196244167	607.66841705395	762.533620444855	1050.22191882017	711.683744580991	0.56149864803901	3.50235403422245e-07	6.19170528098977e-06	TESK1	9	35605305	35610041	+	3298	protein_coding	testis associated actin remodelling kinase 1 [Source:HGNC Symbol;Acc:HGNC:11731]	-
ENSG00000204536	458.654998388136	542.82514933301	480.634272583873	327.271586950722	276.38801219411	320.500731865397	494.038140101673	308.053443670077	0.680477324631054	3.5150670516393e-07	6.2069544472319e-06	CCHCR1	6	31142439	31158238	-	5086	protein_coding	coiled-coil alpha-helical rod protein 1 [Source:HGNC Symbol;Acc:HGNC:13930]	-
ENSG00000185885	121.643282181201	116.160114260562	186.760745918305	318.155386757109	234.014937153898	319.425226053768	141.521380786689	290.531849988259	-1.03219047368111	3.59522405458917e-07	6.34112340220571e-06	IFITM1	11	313506	315272	+	1080	protein_coding	interferon induced transmembrane protein 1 [Source:HGNC Symbol;Acc:HGNC:5412]	-
ENSG00000114302	2579.43582789154	2526.48248516722	2154.15703502829	1691.05513591529	1854.78505744201	1662.7319847782	2420.02511602902	1736.19072604517	0.478501576417736	3.65548762611489e-07	6.43993446521818e-06	PRKAR2A	3	48744597	48847846	-	6644	protein_coding	protein kinase cAMP-dependent type II regulatory subunit alpha [Source:HGNC Symbol;Acc:HGNC:9391]	-
ENSG00000141401	717.894780085779	752.806894342487	660.986561534393	492.274810455125	458.399629980476	487.204132667869	710.562745320886	479.292857701157	0.567095445685488	3.68447350860589e-07	6.48347794921079e-06	IMPA2	18	11981025	12030883	+	3825	protein_coding	inositol monophosphatase 2 [Source:HGNC Symbol;Acc:HGNC:6051]	-
ENSG00000117519	7898.83673311047	8017.28173232993	8109.44454580561	10429.8446415131	9933.59702363153	9998.97753071342	8008.52100374867	10120.8063986194	-0.337743475380487	3.707882480829e-07	6.51711844373486e-06	CNN3	1	94896949	94927278	-	2838	protein_coding	calponin 3 [Source:HGNC Symbol;Acc:HGNC:2157]	-
ENSG00000120805	2748.93876207846	2896.18438728497	3181.34113757897	3960.07736410568	3918.54641678688	3833.10271264522	2942.15476231413	3903.90883117926	-0.40782323129621	3.83836931051794e-07	6.7386677860723e-06	ARL1	12	101393120	101407820	-	4979	protein_coding	ADP ribosylation factor like GTPase 1 [Source:HGNC Symbol;Acc:HGNC:692]	-
ENSG00000157933	5867.79275111779	5605.84243724769	5445.35743491215	4180.68940879112	4552.2164935246	4309.5517871968	5639.66420775921	4347.48589650417	0.375410036717212	3.86058072724842e-07	6.76983590346357e-06	SKI	1	2228695	2310119	+	6080	protein_coding	SKI proto-oncogene [Source:HGNC Symbol;Acc:HGNC:10896]	-
ENSG00000125912	7188.91856169231	6904.82525344993	6818.59821372321	5486.12927651657	4695.70713400168	5510.89177878623	6970.78067628848	5230.90939643482	0.41431536780758	3.88305430872759e-07	6.80139131860867e-06	NCLN	19	3185563	3209575	+	4175	protein_coding	nicalin [Source:HGNC Symbol;Acc:HGNC:26923]	-
ENSG00000263753	1036.95912679057	1026.45331736016	1029.9305841083	729.296015489075	735.750666607318	758.231597198339	1031.11434275301	741.092759764911	0.476847929239532	3.96825308348105e-07	6.94046575758179e-06	LINC00667	18	5237826	5246508	+	6652	lincRNA	long intergenic non-protein coding RNA 667 [Source:HGNC Symbol;Acc:HGNC:27906]	-
ENSG00000273179	950.213507530204	1015.28407560433	1115.98700624713	736.588975643966	682.784322807053	725.966422849474	1027.16152979389	715.113240433497	0.522963088411218	3.97159537951967e-07	6.94046575758179e-06	AC092535.4	4	1167778	1168174	+	397	antisense	novel transcript, antisense to SPON2	-
ENSG00000164976	538.421085064334	405.443475736384	368.028528721366	230.63986489842	203.198155306471	286.084545893274	437.297696507361	239.974188699388	0.867624395043963	4.03270226952601e-07	7.03876969754718e-06	MYORG	9	34366670	34376853	-	6398	protein_coding	myogenesis regulating glycosidase (putative) [Source:HGNC Symbol;Acc:HGNC:19918]	-
ENSG00000205903	1715.9679396217	1742.40171390843	1722.95943048162	1344.63952855798	1143.11000165299	1278.7764100267	1727.10969467058	1255.50864674589	0.459924776349747	4.03711866624759e-07	7.03876969754718e-06	ZNF316	7	6637322	6656432	+	5811	protein_coding	zinc finger protein 316 [Source:HGNC Symbol;Acc:HGNC:13843]	-
ENSG00000059758	1631.21647252824	1685.43858095373	1693.66362720031	2277.22680836464	2416.22830172482	2084.33026293671	1670.10622689409	2259.26179100872	-0.436274512939178	4.05123982530589e-07	7.05528990677698e-06	CDK17	12	96278261	96400560	-	6547	protein_coding	cyclin dependent kinase 17 [Source:HGNC Symbol;Acc:HGNC:8750]	-
ENSG00000118971	438.713476719087	445.652746057348	490.704704961821	726.561155430991	671.228029614268	652.832027658712	458.356975912752	683.540404234657	-0.576218006503574	4.06252650249507e-07	7.06684163423713e-06	CCND2	12	4273772	4305350	+	7157	protein_coding	cyclin D2 [Source:HGNC Symbol;Acc:HGNC:1583]	-
ENSG00000153406	884.406486022341	914.760899801924	982.324903776182	629.929433378688	573.962561908327	695.852260123866	927.164096533483	633.24808513696	0.551434349705483	4.07938250547262e-07	7.08804379040128e-06	NMRAL1	16	4461680	4495763	-	3541	protein_coding	NmrA like redox sensor 1 [Source:HGNC Symbol;Acc:HGNC:24987]	-
ENSG00000148175	2643.2486972325	2890.59976640706	2824.29853508809	2126.80950517001	2163.91590034901	2027.32845492038	2786.04899957588	2106.0179534798	0.403344258069258	4.10370462658956e-07	7.12215525250161e-06	STOM	9	121338988	121370304	-	3198	protein_coding	stomatin [Source:HGNC Symbol;Acc:HGNC:3383]	-
ENSG00000179242	431.73394413492	379.75421969799	302.112971338434	194.175064123966	203.198155306471	230.158243688574	371.200378390448	209.177154373004	0.827873733464118	4.12515421406664e-07	7.15120912041278e-06	CDH4	20	61252426	61940617	+	7351	protein_coding	cadherin 4 [Source:HGNC Symbol;Acc:HGNC:1763]	-
ENSG00000197632	96.7163800948896	89.353934046586	58.5916065626055	204.202884336941	177.196495622705	158.099354309441	81.553973568027	179.832911423029	-1.14755599543673	4.17637760858757e-07	7.23175260707079e-06	SERPINB2	18	63871692	63903890	+	2748	protein_coding	serpin family B member 2 [Source:HGNC Symbol;Acc:HGNC:8584]	-
ENSG00000132341	7517.95366923163	7952.50013014615	8049.02195153793	10339.5942595964	9595.57544774257	10195.7950942415	7839.82525030524	10043.6549338601	-0.35738061541292	4.24758463913179e-07	7.34667657515438e-06	RAN	12	130871879	130877678	+	4825	protein_coding	RAN, member RAS oncogene family [Source:HGNC Symbol;Acc:HGNC:9846]	-
ENSG00000112787	1802.71355888207	1823.93717872594	1894.15678090673	1442.18287062965	1260.59898244631	1356.21282846398	1840.26917283824	1352.99822717998	0.443723303146264	4.26241227723392e-07	7.36393547691402e-06	FBRSL1	12	132489551	132585188	+	9378	protein_coding	fibrosin like 1 [Source:HGNC Symbol;Acc:HGNC:29308]	-
ENSG00000123977	33.900586837384	31.2738769163051	43.9437049219541	102.10144216847	90.5242966768166	102.173052104741	36.3727228918811	98.2662636500093	-1.42688467312827	4.28374394553416e-07	7.39237904055475e-06	DAW1	2	227871054	227924344	+	2933	protein_coding	dynein assembly factor with WD repeats 1 [Source:HGNC Symbol;Acc:HGNC:26383]	-
ENSG00000169905	2073.91825358114	2200.34062589718	2043.38227887087	2685.63257703852	3281.98726675097	2773.7294881908	2105.88038611639	2913.7831106601	-0.468789372194962	4.33145941246514e-07	7.4662363947441e-06	TOR1AIP2	1	179839967	179877803	-	18876	protein_coding	torsin 1A interacting protein 2 [Source:HGNC Symbol;Acc:HGNC:24055]	-
ENSG00000243244	792.675486344714	834.342359159997	869.719159913675	1148.64122439529	1287.56366656281	1107.77098597772	832.245668472795	1181.32529231194	-0.505375555515056	4.3706821780602e-07	7.51901499306601e-06	STON1	2	48529383	48598513	+	7709	protein_coding	stonin 1 [Source:HGNC Symbol;Acc:HGNC:17003]	-
ENSG00000196155	709.918171418159	665.686808647066	522.746989800746	1117.64614373701	910.058088931827	939.992079363615	632.783989955323	989.232104010816	-0.646407140107547	4.37198092906446e-07	7.51901499306601e-06	PLEKHG4	16	67277510	67289499	+	7328	protein_coding	pleckstrin homology and RhoGEF domain containing G4 [Source:HGNC Symbol;Acc:HGNC:24501]	-
ENSG00000179562	1386.93283208239	1266.59201511036	1355.84639561279	932.587279806654	952.431163972039	1018.50400361252	1336.45708093518	967.840815797071	0.466622891802608	4.4752623663542e-07	7.68793374382974e-06	GCC1	7	127580618	127593611	-	4987	protein_coding	GRIP and coiled-coil domain containing 1 [Source:HGNC Symbol;Acc:HGNC:19095]	-
ENSG00000104219	2228.46504651627	2446.06394452529	2311.62197766529	1732.98965680591	1817.22710456546	1686.39311263404	2328.71698956895	1745.53662466847	0.415392673205501	4.53768626675108e-07	7.78565662355684e-06	ZDHHC2	8	17156029	17224799	+	6735	protein_coding	zinc finger DHHC-type containing 2 [Source:HGNC Symbol;Acc:HGNC:18469]	-
ENSG00000161813	1845.58783047052	1892.06955343646	1842.88912516445	2426.7324915399	2915.07495788004	2388.69840762768	1860.18216969048	2576.83528568254	-0.470426383651242	4.5424020601023e-07	7.78565662355684e-06	LARP4	12	50392383	50480004	+	8112	protein_coding	La ribonucleoprotein domain family member 4 [Source:HGNC Symbol;Acc:HGNC:24320]	-
ENSG00000197927	153.54971685168	126.212431840803	171.197350425113	266.193045653512	273.498938895914	277.480499400243	150.319833039199	272.390827983223	-0.852979721149106	4.62737983342655e-07	7.92236642056546e-06	C2orf27A	2	131722375	131767404	+	2566	transcribed_unprocessed_pseudogene	chromosome 2 open reading frame 27A [Source:HGNC Symbol;Acc:HGNC:25077]	-
ENSG00000111799	48482.8245578764	42872.017555552	39419.3343026979	56755.6391653985	67729.508354048	56669.4767205357	43591.3921387087	60384.8747466608	-0.470159116256679	4.72789155570368e-07	8.08533346451758e-06	COL12A1	6	75084326	75206051	-	12481	protein_coding	collagen type XII alpha 1 chain [Source:HGNC Symbol;Acc:HGNC:2188]	-
ENSG00000144228	431.73394413492	424.431186721283	492.535692666902	653.631553882083	806.051450196761	642.076969542423	449.566941174368	700.586657873756	-0.639093523474214	4.74340453315371e-07	8.10273804729721e-06	SPOPL	2	138501801	138573547	+	6468	protein_coding	speckle type BTB/POZ protein like [Source:HGNC Symbol;Acc:HGNC:27934]	-
ENSG00000136636	947.222279279847	874.55162948096	953.029100494879	1310.90958784161	1303.93508191925	1220.69909619874	924.934336418562	1278.5145886532	-0.466710875563185	4.85614500025311e-07	8.286002019533e-06	KCTD3	1	215567392	215621807	+	4929	protein_coding	potassium channel tetramerization domain containing 3 [Source:HGNC Symbol;Acc:HGNC:21305]	-
ENSG00000177169	2141.71942725591	2188.05445996577	2331.76284242119	1671.9111155087	1549.50631226594	1731.56435672245	2220.51224321429	1650.9939281657	0.428067982119798	4.88051228908114e-07	8.31823340314099e-06	ULK1	12	131894651	131923167	+	7608	protein_coding	unc-51 like autophagy activating kinase 1 [Source:HGNC Symbol;Acc:HGNC:12558]	-
ENSG00000163904	883.409409938889	952.736321771723	931.057248033902	1295.41204751247	1255.78386028265	1243.28471824295	922.400993248172	1264.82687534602	-0.455947258919178	4.94675798264407e-07	8.42168909466736e-06	SENP2	3	185582496	185633551	+	7169	protein_coding	SUMO specific peptidase 2 [Source:HGNC Symbol;Acc:HGNC:23116]	-
ENSG00000138061	1857.55274347195	1934.51267210859	2441.62210472607	1340.99304848054	1547.58026340047	1350.83529940584	2077.8958401022	1413.13620376228	0.556732738392231	5.13523508359789e-07	8.73277491371977e-06	CYP1B1	2	38066973	38109902	-	6014	protein_coding	cytochrome P450 family 1 subfamily B member 1 [Source:HGNC Symbol;Acc:HGNC:2597]	-
ENSG00000165916	3974.34526864155	3901.41614530906	3915.56720731662	2932.68160228544	2410.45015512843	3128.64640602832	3930.44287375574	2823.92605448073	0.477262363949383	5.23128763114856e-07	8.8861671103604e-06	PSMC3	11	47418769	47426473	-	2276	protein_coding	proteasome 26S subunit, ATPase 3 [Source:HGNC Symbol;Acc:HGNC:9549]	-
ENSG00000127241	544.403541565049	522.720514172528	465.986370943222	290.806786176269	329.354355994375	350.614894591005	511.0368088936	323.592012253883	0.660126484362792	5.28771739241365e-07	8.96258376276996e-06	MASP1	3	187217285	187292022	-	13161	protein_coding	mannan binding lectin serine peptidase 1 [Source:HGNC Symbol;Acc:HGNC:6901]	-
ENSG00000196177	210.383053608471	205.514048307148	215.141055347067	309.950806582857	374.616504332784	376.427034070097	210.346052420895	353.664781661913	-0.747767589123903	5.28807786872243e-07	8.96258376276996e-06	ACADSB	10	123008979	123058311	+	6255	protein_coding	acyl-CoA dehydrogenase short/branched chain [Source:HGNC Symbol;Acc:HGNC:91]	-
ENSG00000115694	4665.31899447411	4640.81994954456	4736.76519304563	3794.16252058191	3280.06121788551	3608.32199801479	4680.9680456881	3560.8485788274	0.394575210337218	5.31525968486242e-07	8.99861020895437e-06	STK25	2	241492674	241509730	-	7584	protein_coding	serine/threonine kinase 25 [Source:HGNC Symbol;Acc:HGNC:11404]	-
ENSG00000100644	10040.5561603664	10298.040898869	10138.1789230358	12640.5231884644	14481.9614194252	12612.4566529715	10158.9253274237	13244.980420287	-0.382744378262886	5.33339793003252e-07	9.01926291374987e-06	HIF1A	14	61695513	61748259	+	5151	protein_coding	hypoxia inducible factor 1 subunit alpha [Source:HGNC Symbol;Acc:HGNC:4910]	Others
ENSG00000198954	1351.0380930781	1345.8936315767	1363.17034643312	1868.82103969075	1721.88768572498	1840.19044369696	1353.36735702931	1810.29972303757	-0.41957990589461	5.36213452355176e-07	9.05777251108531e-06	KIF1BP	10	68988721	69043544	+	5454	protein_coding	KIF1 binding protein [Source:HGNC Symbol;Acc:HGNC:23419]	-
ENSG00000137124	2040.01766674375	1906.58956771903	2133.10067641986	2956.38372278884	2496.15932964158	2882.35557516532	2026.56930362755	2778.29954253191	-0.4546877199223	5.40728130132151e-07	9.11926930136049e-06	ALDH1B1	9	38392664	38398661	+	3155	protein_coding	aldehyde dehydrogenase 1 family member B1 [Source:HGNC Symbol;Acc:HGNC:407]	-
ENSG00000136807	1445.76032100608	1511.19840956289	1384.22670504155	1066.59542265277	976.506774790341	1103.4689627312	1447.06181187017	1048.85705339144	0.464181079036227	5.41055027033175e-07	9.11926930136049e-06	CDK9	9	127785679	127790787	+	3000	protein_coding	cyclin dependent kinase 9 [Source:HGNC Symbol;Acc:HGNC:1780]	-
ENSG00000187068	130.616966932274	119.510886787309	91.549385254071	234.286344975865	236.904010452095	196.81756352808	113.892412991218	222.66930631868	-0.971798716806618	5.42335493084136e-07	9.13071707092648e-06	C3orf70	3	185078050	185153014	-	5901	protein_coding	chromosome 3 open reading frame 70 [Source:HGNC Symbol;Acc:HGNC:33731]	-
ENSG00000196652	863.467888269839	761.742287747146	814.789528761232	569.76251210084	576.851635206523	540.979423249311	813.333234926072	562.531190185558	0.531985313441778	5.43155796586044e-07	9.13440080504502e-06	ZKSCAN5	7	99504651	99534700	+	6056	protein_coding	zinc finger with KRAB and SCAN domains 5 [Source:HGNC Symbol;Acc:HGNC:12867]	zf-C2H2
ENSG00000135338	151.555564684776	154.135536230361	173.028338130194	234.286344975865	344.762746918089	312.972191183995	159.573146348444	297.34042769265	-0.895272086174914	5.53139383662739e-07	9.29200738971499e-06	LCA5	6	79484991	79537458	-	5964	protein_coding	LCA5, lebercilin [Source:HGNC Symbol;Acc:HGNC:31923]	-
ENSG00000123143	6852.90392156883	6410.02784366696	7054.79562767871	5232.69891113411	4524.28878497537	5394.73715113031	6772.57579763817	5050.57494907993	0.423498645144374	5.62698927913061e-07	9.44215018705829e-06	PKN1	19	14433053	14471867	+	4606	protein_coding	protein kinase N1 [Source:HGNC Symbol;Acc:HGNC:9405]	-
ENSG00000143126	331.02925970622	259.126408735099	228.873463135178	487.716710358319	440.102165758566	449.561429260859	273.009710525499	459.126768459248	-0.751094478025562	5.72926116629571e-07	9.60315232575792e-06	CELSR2	1	109250019	109275750	+	12349	protein_coding	cadherin EGF LAG seven-pass G-type receptor 2 [Source:HGNC Symbol;Acc:HGNC:3231]	-
ENSG00000116717	3112.87153253861	3031.33221253043	3322.32719087024	4742.24734071771	3759.64738538609	4704.26242006459	3155.51031197976	4402.05238205613	-0.480035909369313	5.76249209556195e-07	9.64820341380417e-06	GADD45A	1	67685061	67688338	+	2069	protein_coding	growth arrest and DNA damage inducible alpha [Source:HGNC Symbol;Acc:HGNC:4095]	-
ENSG00000144381	12860.28732437	13674.5026816544	14018.9573639559	10340.5058796157	10855.2114057561	10714.1888954466	13517.9157899934	10636.6353936062	0.345877245607979	5.84114177621996e-07	9.76911663146215e-06	HSPD1	2	197486581	197516737	-	4245	protein_coding	heat shock protein family D (Hsp60) member 1 [Source:HGNC Symbol;Acc:HGNC:5261]	-
ENSG00000058272	2759.90659899644	2786.7258180779	2569.79124408177	3465.97931361183	3812.61372918635	3438.39207977743	2705.4745537187	3572.32837419187	-0.401351535342146	5.97092718032039e-07	9.97519253689169e-06	PPP1R12A	12	79773563	79935460	-	11932	protein_coding	protein phosphatase 1 regulatory subunit 12A [Source:HGNC Symbol;Acc:HGNC:7618]	-
ENSG00000138660	674.02343241387	695.843761387788	691.197858668236	932.587279806654	1015.02775209962	947.520620045017	687.021684156632	965.045217317099	-0.490358394317559	6.03269614143786e-07	1.00666848797042e-05	AP1AR	4	112231737	112270047	+	3444	protein_coding	adaptor related protein complex 1 associated regulatory protein [Source:HGNC Symbol;Acc:HGNC:28808]	-
ENSG00000128059	529.447400313262	521.603589996946	539.225879146478	756.644616069915	853.239647400634	721.664399602958	530.092289818895	777.182887691169	-0.552159273775624	6.03895029988838e-07	1.00666848797042e-05	PPAT	4	56393362	56435615	-	5439	protein_coding	phosphoribosyl pyrophosphate amidotransferase [Source:HGNC Symbol;Acc:HGNC:9238]	-
ENSG00000136280	1972.21649306899	2016.0481369261	1998.52308009637	1531.52163252706	1267.34015347543	1526.14274670134	1995.59590336382	1441.66817756794	0.469208921037877	6.05909160758174e-07	1.00891847755193e-05	CCM2	7	44999475	45076469	+	8196	protein_coding	CCM2 scaffold protein [Source:HGNC Symbol;Acc:HGNC:21708]	-
ENSG00000106003	270.20761861562	261.360257086264	333.239762324819	466.749449913008	434.324019162173	509.789754712075	288.269212675567	470.287741262419	-0.702737093455814	6.12442494175544e-07	1.01868036325847e-05	LFNG	7	2512529	2529177	+	3418	protein_coding	LFNG O-fucosylpeptide 3-beta-N-acetylglucosaminyltransferase [Source:HGNC Symbol;Acc:HGNC:6560]	-
ENSG00000105327	1262.29832165083	1048.7918008718	1191.972996008	795.844276902453	576.851635206523	848.574085375163	1167.68770617688	740.423332494713	0.658324723732912	6.16084217546741e-07	1.02361651287361e-05	BBC3	19	47220822	47232766	-	3180	protein_coding	BCL2 binding component 3 [Source:HGNC Symbol;Acc:HGNC:17868]	-
ENSG00000122420	1842.59660222017	1831.75564795501	2145.91759035543	1254.38914664121	1495.57694403294	1378.79845050819	1940.08994684353	1376.25484706078	0.496148525900806	6.18023454276006e-07	1.02571630345742e-05	PTGFR	1	78303884	78539749	+	4714	protein_coding	prostaglandin F receptor [Source:HGNC Symbol;Acc:HGNC:9600]	-
ENSG00000116667	715.900627918874	721.533017426182	736.057057442731	504.125870706823	476.697094202386	521.620318639992	724.496900929262	500.814427849734	0.533331923589405	6.21449625831224e-07	1.03021116491163e-05	C1orf21	1	184387058	184629020	+	11013	protein_coding	chromosome 1 open reading frame 21 [Source:HGNC Symbol;Acc:HGNC:15494]	-
ENSG00000171603	16610.2904742347	15224.7934373627	14951.8455996949	12473.6967249213	11864.4610112594	12231.7275956549	15595.6431704308	12189.9617772785	0.355436206998525	6.22088527738686e-07	1.03021116491163e-05	CLSTN1	1	9729026	9824526	-	5683	protein_coding	calsyntenin 1 [Source:HGNC Symbol;Acc:HGNC:17447]	-
ENSG00000112769	4124.90375724287	4101.3455727383	4140.77869504163	2740.3297782002	3341.69478158036	3115.74033628878	4122.3426750076	3065.92163202311	0.427379962919485	6.25266760444038e-07	1.03434651678684e-05	LAMA4	6	112108760	112254939	-	11575	protein_coding	laminin subunit alpha 4 [Source:HGNC Symbol;Acc:HGNC:6484]	-
ENSG00000180182	1142.64919163653	1070.01336020787	983.240397628723	1421.21561018433	1776.78007839071	1444.40430501755	1065.30098315771	1547.46666453086	-0.539130027104648	6.26184509596872e-07	1.03473753675061e-05	MED14	X	40648306	40735858	-	9656	protein_coding	mediator complex subunit 14 [Source:HGNC Symbol;Acc:HGNC:2370]	-
ENSG00000203993	577.30705231898	529.422059226022	536.479397588856	378.322308034958	350.540893514481	358.143435272407	547.736169711286	362.335545607282	0.595908393142917	6.2826801839533e-07	1.03705197036429e-05	ARRDC1-AS1	9	137615332	137618906	-	2387	antisense	ARRDC1 antisense RNA 1 [Source:HGNC Symbol;Acc:HGNC:23395]	-
ENSG00000111252	1592.3305052736	1410.67523376048	1249.64910871807	2072.11230400833	1999.23872235182	1913.32483888772	1417.55161591738	1994.89195508263	-0.493570466288941	6.38312531241914e-07	1.05248795867966e-05	SH2B3	12	111405948	111451623	+	5682	protein_coding	SH2B adaptor protein 3 [Source:HGNC Symbol;Acc:HGNC:29605]	-
ENSG00000168769	595.254421821125	545.058997684175	443.099024629704	866.039018393276	1023.69497199421	704.456306616897	527.804148045001	864.730099001462	-0.714073649153422	6.49194811325143e-07	1.06927032589844e-05	TET2	4	105145875	105279816	+	16474	protein_coding	tet methylcytosine dioxygenase 2 [Source:HGNC Symbol;Acc:HGNC:25941]	-
ENSG00000163900	771.736888592212	796.366937190198	742.465514410516	481.335370222789	541.219731195436	560.338527858631	770.189780064309	527.631209758952	0.546330935297526	6.52670417930721e-07	1.07383022391072e-05	TMEM41A	3	185476496	185499057	-	8668	protein_coding	transmembrane protein 41A [Source:HGNC Symbol;Acc:HGNC:30544]	-
ENSG00000169230	3097.91539128683	3045.852226813	3533.80627080714	2403.94199105586	2112.87560541421	2509.15505853011	3225.85796296899	2341.99088500006	0.462513078804966	6.57664717866489e-07	1.08087623436369e-05	PRELID1	5	177303774	177306959	+	1875	protein_coding	PRELI domain containing 1 [Source:HGNC Symbol;Acc:HGNC:30255]	-
ENSG00000197147	105.690064845962	91.5877823977506	64.0845696778497	178.677523794823	179.122544488169	191.440034469935	87.1208056405208	183.080034250976	-1.07509622211154	6.62691335182909e-07	1.08753470307074e-05	LRRC8B	1	89524836	89597864	+	8213	protein_coding	leucine rich repeat containing 8 VRAC subunit B [Source:HGNC Symbol;Acc:HGNC:30692]	-
ENSG00000165102	2164.65217717531	2087.53128416337	1836.48066819666	2706.59983748383	2908.33378685092	2646.8198024186	2029.55470984511	2753.91780891778	-0.440894334665347	6.63148383408079e-07	1.08753470307074e-05	HGSNAT	8	43140455	43202855	+	8943	protein_coding	heparan-alpha-glucosaminide N-acetyltransferase [Source:HGNC Symbol;Acc:HGNC:26527]	-
ENSG00000067445	1527.52055984918	1589.38310185365	1679.01572555966	2167.83240604127	2055.09413945028	2157.46465812747	1598.63979575417	2126.79706787301	-0.41151929438317	6.67904831877672e-07	1.09415348186562e-05	TRO	X	54920462	54931431	+	6716	protein_coding	trophinin [Source:HGNC Symbol;Acc:HGNC:12326]	-
ENSG00000120217	136.599423432988	138.498597772208	124.507163945537	238.844445072672	240.756108183023	235.535772746718	133.201728383578	238.378775334138	-0.841427812224718	6.85903577238228e-07	1.12242798749351e-05	CD274	9	5450503	5470566	+	4108	protein_coding	CD274 molecule [Source:HGNC Symbol;Acc:HGNC:17635]	-
ENSG00000138386	1116.72521346677	1078.94875361253	1243.24065175028	1535.1681126045	1762.33471189973	1527.21825251297	1146.30487294319	1608.24035900573	-0.487811346076834	6.8882808502862e-07	1.12600035513936e-05	NAB1	2	190646746	190692766	+	4887	protein_coding	NGFI-A binding protein 1 [Source:HGNC Symbol;Acc:HGNC:7626]	-
ENSG00000104059	34.8976629208365	25.6892560383935	32.0422848389249	92.985241974857	83.783125647692	82.8139474954214	30.8764012660516	86.5274383726568	-1.48289152014285	7.05121712423303e-07	1.15139551880218e-05	FAM189A1	15	29120254	29570723	-	5545	protein_coding	family with sequence similarity 189 member A1 [Source:HGNC Symbol;Acc:HGNC:29075]	-
ENSG00000105497	374.900607378129	413.26194496546	379.014454951854	535.120951365109	648.115443228698	601.207748700527	389.059002431814	594.814714431444	-0.61297680754971	7.08567603390127e-07	1.15577955156632e-05	ZNF175	19	51571298	51592508	+	7396	protein_coding	zinc finger protein 175 [Source:HGNC Symbol;Acc:HGNC:12964]	zf-C2H2
ENSG00000134152	529.447400313262	616.542144921443	530.986434473612	826.839357560739	821.459841120474	786.194748300689	558.991993236106	811.497982327301	-0.53966743367478	7.1248302013881e-07	1.16091922144077e-05	KATNBL1	15	34140674	34210096	-	7311	protein_coding	katanin regulatory subunit B1 like 1 [Source:HGNC Symbol;Acc:HGNC:26199]	-
ENSG00000137642	944.23105102949	942.684004191482	813.874034908692	593.464632604235	675.080127345197	548.507963930713	900.263030043221	605.684241293382	0.570239925502763	7.2764568665852e-07	1.18435449063197e-05	SORL1	11	121452203	121633693	+	19449	protein_coding	sortilin related receptor 1 [Source:HGNC Symbol;Acc:HGNC:11185]	-
ENSG00000163291	829.567301432455	887.954719587948	935.634717296606	1200.60356549889	1314.52835067931	1187.35841603825	884.385579439003	1234.16344407215	-0.480613394455057	7.31899682506653e-07	1.1900030598015e-05	PAQR3	4	78887127	78939438	-	12403	protein_coding	progestin and adipoQ receptor family member 3 [Source:HGNC Symbol;Acc:HGNC:30130]	-
ENSG00000158615	1930.33929756398	1911.05726442136	1917.95962107279	2525.18745363092	2812.03134357771	2393.00043087419	1919.78539435271	2576.73974269427	-0.424827664749557	7.44283800066106e-07	1.20884425538009e-05	PPP1R15B	1	204403387	204411791	-	5227	protein_coding	protein phosphatase 1 regulatory subunit 15B [Source:HGNC Symbol;Acc:HGNC:14951]	-
ENSG00000087338	376.894759545034	357.415736186344	384.507418067098	536.944191403831	603.816319323022	548.507963930713	372.939304599492	563.089491552522	-0.59357539262852	7.49884447812973e-07	1.21663944706066e-05	GMCL1	2	69829642	69881396	+	4922	protein_coding	germ cell-less, spermatogenesis associated 1 [Source:HGNC Symbol;Acc:HGNC:23843]	-
ENSG00000074416	2325.18142661116	1994.82657759003	1614.93115588181	1412.09940999072	1248.07966482079	1300.28652625928	1978.313053361	1320.15520035693	0.582978016591156	7.54361243817234e-07	1.22259656868821e-05	MGLL	3	127689062	128052190	-	11849	protein_coding	monoglyceride lipase [Source:HGNC Symbol;Acc:HGNC:17038]	-
ENSG00000026103	1257.31294123357	1306.80128543132	1343.94497552976	1662.79491531509	2005.97989338095	1746.62143808525	1302.68640073155	1805.13208226043	-0.470470925131105	7.70754956986267e-07	1.24783419795239e-05	FAS	10	88990582	89015785	+	4253	protein_coding	Fas cell surface death receptor [Source:HGNC Symbol;Acc:HGNC:11920]	-
ENSG00000127191	624.169628241247	629.945235028431	649.085141451364	467.661069932369	331.28040485984	407.616702607334	634.40000157368	402.186059133181	0.657062182428198	7.7987065745234e-07	1.26124768946446e-05	TRAF2	9	136881912	136926607	+	3663	protein_coding	TNF receptor associated factor 2 [Source:HGNC Symbol;Acc:HGNC:12032]	-
ENSG00000152661	9431.34267337692	9975.24981212574	10451.2778206047	13320.591722908	12812.0770530678	12206.9909619874	9952.62343536914	12779.886579321	-0.360749187794338	7.83547826112575e-07	1.26584651993038e-05	GJA1	6	121435577	121449727	+	3413	protein_coding	gap junction protein alpha 1 [Source:HGNC Symbol;Acc:HGNC:4274]	-
ENSG00000176124	48.8567280891711	31.2738769163051	54.0141372999019	90.250381916773	148.305762640742	121.53215671406	44.7149141017927	120.029433757192	-1.41501975865913	7.87084045348749e-07	1.27020810974135e-05	DLEU1	13	50082171	50723236	+	12394	processed_transcript	deleted in lymphocytic leukemia 1 [Source:HGNC Symbol;Acc:HGNC:13747]	-
ENSG00000129103	3699.15226960867	3636.70511569605	3871.62350239466	2912.62596185949	2741.73055998827	2983.45312145843	3735.82696256646	2879.26988110206	0.376051897005717	7.93087206096947e-07	1.27853740040215e-05	SUMF2	7	56064002	56080670	+	4101	protein_coding	sulfatase modifying factor 2 [Source:HGNC Symbol;Acc:HGNC:20415]	-
ENSG00000134294	22710.4019527969	22899.1794477888	22702.4165553045	28083.3663164455	30883.2305332855	27749.125445836	22770.6659852968	28905.240765189	-0.344174602591743	7.94288168929179e-07	1.27911560268913e-05	SLC38A2	12	46358189	46372867	-	6602	protein_coding	solute carrier family 38 member 2 [Source:HGNC Symbol;Acc:HGNC:13448]	-
ENSG00000008083	698.950334500182	663.452960295901	542.887854556641	398.377948460907	441.065190191298	380.729057316613	635.097049784241	406.724065322939	0.64124591398169	7.99210069379853e-07	1.28567840186467e-05	JARID2	6	15246296	15522040	+	6015	protein_coding	jumonji and AT-rich interaction domain containing 2 [Source:HGNC Symbol;Acc:HGNC:6196]	ARID
ENSG00000165507	29.9122825035741	26.8061802139758	48.5211741846576	114.864122439529	100.154541004138	83.8894533070503	35.0798789674025	99.6360389169057	-1.49747639335824	8.00305184713875e-07	1.2860777285783e-05	DEPP1	10	44970981	44978810	-	2979	protein_coding	DEPP1, autophagy regulator [Source:HGNC Symbol;Acc:HGNC:23355]	-
ENSG00000151458	2719.02647957489	2596.84870822891	2427.88969693796	3321.03173053337	4162.1915982681	3346.97408578898	2581.25496158059	3610.06580486349	-0.484179655516353	8.11003628730102e-07	1.30189229449211e-05	ANKRD50	4	124664052	124712732	-	8794	protein_coding	ankyrin repeat domain 50 [Source:HGNC Symbol;Acc:HGNC:29223]	-
ENSG00000103642	1279.24861506952	1324.67207224064	1379.64923577885	1846.03053920672	1747.88934540875	1731.56435672245	1327.85664102967	1775.16141377931	-0.418866722897332	8.1295676465596e-07	1.30364957001747e-05	LACTB	15	63121800	63142061	+	3972	protein_coding	lactamase beta [Source:HGNC Symbol;Acc:HGNC:16468]	-
ENSG00000204231	1912.39192806184	1980.30656330746	1856.62153295256	1489.58711163644	1204.74356534785	1435.80025852451	1916.44000810729	1376.71031183627	0.476984993569746	8.38709697642769e-07	1.34352800299611e-05	RXRB	6	33193588	33200688	-	3920	protein_coding	retinoid X receptor beta [Source:HGNC Symbol;Acc:HGNC:10478]	RXR-like
ENSG00000162496	1404.88020158453	1497.7953194559	1737.60733212227	2167.83240604127	2044.50087069023	2231.67455912986	1546.76095105423	2148.00261195379	-0.472970862218369	8.39830286346309e-07	1.34390545083826e-05	DHRS3	1	12567910	12617731	-	3036	protein_coding	dehydrogenase/reductase 3 [Source:HGNC Symbol;Acc:HGNC:17693]	-
ENSG00000124216	613.201791323269	520.486665821363	569.437176280322	366.47124778326	318.761087234322	405.465690984076	567.708544474985	363.56600866722	0.644924784630341	8.47572397424444e-07	1.35354828146439e-05	SNAI1	20	49982999	49988886	+	1686	protein_coding	snail family transcriptional repressor 1 [Source:HGNC Symbol;Acc:HGNC:11128]	zf-C2H2
ENSG00000144824	3059.02942403218	3030.21528835485	2724.50970516115	3851.59458180168	4050.48076407118	3707.26853268465	2937.91813918273	3869.7812928525	-0.397911506589309	8.47638888234315e-07	1.35354828146439e-05	PHLDB2	3	111732497	111976517	+	12309	protein_coding	pleckstrin homology like domain family B member 2 [Source:HGNC Symbol;Acc:HGNC:29573]	-
ENSG00000108819	3894.57918196535	3411.08643222842	3343.38354947867	2642.78643612853	2165.84194921447	2747.91734871171	3549.68305455748	2518.84857801824	0.495122845088242	8.4926159532189e-07	1.35471497757965e-05	PPP1R9B	17	50133735	50150630	-	4298	protein_coding	protein phosphatase 1 regulatory subunit 9B [Source:HGNC Symbol;Acc:HGNC:9298]	-
ENSG00000164187	666.04682374625	619.89291744819	657.32458612423	937.145379903461	1070.88316919809	843.196556317018	647.75477577289	950.408368472855	-0.553278383911887	8.60108587092716e-07	1.37057806963169e-05	LMBRD2	5	36098412	36151961	-	8421	protein_coding	LMBR1 domain containing 2 [Source:HGNC Symbol;Acc:HGNC:25287]	-
ENSG00000157350	2845.65514217335	2805.7135290628	2752.89001458992	3607.28041661284	3554.52318121415	3574.9813178543	2801.41956194202	3578.92830522709	-0.353462459589486	8.75245708235049e-07	1.39323703619051e-05	ST3GAL2	16	70375978	70439237	-	9744	protein_coding	ST3 beta-galactoside alpha-2,3-sialyltransferase 2 [Source:HGNC Symbol;Acc:HGNC:10863]	-
ENSG00000232187	609.21348698946	734.93610753317	883.451567701786	497.744530571294	439.139141325834	462.467499000405	742.533720741472	466.450390299178	0.671236823742989	8.76163254529252e-07	1.39323719196662e-05	FTH1P7	13	22696023	22696574	-	552	processed_pseudogene	ferritin heavy chain 1 pseudogene 7 [Source:HGNC Symbol;Acc:HGNC:3994]	-
ENSG00000126003	953.204735780562	913.643975626342	838.592368927291	1217.01272584739	1371.3467922105	1206.71752064757	901.813693444731	1265.02567956849	-0.488976276042023	8.87346840932308e-07	1.40954488769854e-05	PLAGL2	20	32192503	32207791	-	5705	protein_coding	PLAG1 like zinc finger 2 [Source:HGNC Symbol;Acc:HGNC:9047]	zf-C2H2
ENSG00000205213	1079.83339837903	1077.83182943694	1096.76163534377	1408.45292991328	1599.583582768	1434.72475271289	1084.80895438658	1480.92042179806	-0.448984348821301	8.95767265073005e-07	1.42143382313466e-05	LGR4	11	27365961	27472775	-	6340	protein_coding	leucine rich repeat containing G protein-coupled receptor 4 [Source:HGNC Symbol;Acc:HGNC:13299]	-
ENSG00000168807	3852.70198646035	4065.60399911966	3387.32725440063	4866.22766335085	5938.00865222608	4932.26965212991	3768.54441332688	5245.50198923561	-0.47744379159375	8.98676366332092e-07	1.42456151347799e-05	SNTB2	16	69187129	69309052	+	9875	protein_coding	syntrophin beta 2 [Source:HGNC Symbol;Acc:HGNC:11169]	-
ENSG00000214046	810.622855846859	785.197695434374	900.845950900059	1130.40882400807	1148.88814824939	1204.56650902431	832.222167393764	1161.28782709392	-0.479235957893341	9.1573361890909e-07	1.4485456501205e-05	SMIM7	19	16630751	16660442	-	6020	protein_coding	small integral membrane protein 7 [Source:HGNC Symbol;Acc:HGNC:28419]	-
ENSG00000115339	294.137444618479	340.661873552609	327.746799209574	529.651231248941	509.439924915277	456.014464130632	320.848705793554	498.368540098283	-0.637021224951081	9.15920149402964e-07	1.4485456501205e-05	GALNT3	2	165747591	165794682	-	4686	protein_coding	polypeptide N-acetylgalactosaminyltransferase 3 [Source:HGNC Symbol;Acc:HGNC:4125]	-
ENSG00000137310	750.79829083971	721.533017426182	530.070940621071	464.014589854924	362.097186707267	385.031080563128	667.467416295655	403.71428570844	0.723143251179958	9.1666822716041e-07	1.4485456501205e-05	TCF19	6	31158542	31167159	+	3538	protein_coding	transcription factor 19 [Source:HGNC Symbol;Acc:HGNC:11629]	Others
ENSG00000143319	1044.93573545819	1064.42873932996	1097.67712919631	764.849196244167	793.532132571244	774.364184372772	1069.01386799482	777.581837729394	0.459451445672908	9.25721727349494e-07	1.4613316165831e-05	ISG20L2	1	156721891	156728799	-	5262	protein_coding	interferon stimulated exonuclease gene 20 like 2 [Source:HGNC Symbol;Acc:HGNC:25745]	-
ENSG00000131378	2764.8919794137	2676.15032469525	2805.07316418474	2086.69822431812	2118.6537520106	2167.14421043213	2748.7051560979	2124.16539558695	0.372232905327767	9.35346189942312e-07	1.47499140607102e-05	RFTN1	3	16313574	16514026	-	4776	protein_coding	raftlin, lipid raft linker 1 [Source:HGNC Symbol;Acc:HGNC:30278]	-
ENSG00000167491	3694.1668891914	3048.08607516416	2845.35489369653	2392.09093080417	2102.28233665416	2289.75187295782	3195.86928601737	2261.37504680538	0.498892756067024	9.37463245206776e-07	1.47664417562757e-05	GATAD2A	19	19385826	19508931	+	7296	protein_coding	GATA zinc finger domain containing 2A [Source:HGNC Symbol;Acc:HGNC:29989]	Others
ENSG00000106346	602.233954405292	597.554433936544	583.169584068433	402.024428538352	398.692115151086	412.994231665478	594.319324136756	404.570258451639	0.554972771731296	9.38339015857109e-07	1.47664417562757e-05	USP42	7	6104884	6161564	+	7072	protein_coding	ubiquitin specific peptidase 42 [Source:HGNC Symbol;Acc:HGNC:20068]	-
ENSG00000159674	107814.833979799	105443.226795849	122388.711170757	85366.8334730543	68833.134353959	88233.4212802192	111882.257315469	80811.1297024108	0.469371446509679	9.46044941014952e-07	1.48722965571978e-05	SPON2	4	1166932	1208962	-	6013	protein_coding	spondin 2 [Source:HGNC Symbol;Acc:HGNC:11253]	-
ENSG00000188483	1472.6813752593	1352.5951766302	1852.9595575424	1049.27464228491	848.424525236973	1132.50761964518	1559.4120364773	1010.06892905569	0.627831506296932	9.64536474176981e-07	1.51473121994329e-05	IER5L	9	129175552	129178262	-	2711	protein_coding	immediate early response 5 like [Source:HGNC Symbol;Acc:HGNC:23679]	-
ENSG00000167778	2032.04105807613	1890.95262926088	2013.17098173702	1473.17795128793	1365.56864561411	1568.08747335486	1978.72155635801	1468.94469008563	0.430512259671509	9.81637595212486e-07	1.53999468191083e-05	SPRYD3	12	53064316	53079420	-	3479	protein_coding	SPRY domain containing 3 [Source:HGNC Symbol;Acc:HGNC:25920]	-
ENSG00000155858	502.526346060045	547.292846035339	515.42303898042	756.644616069915	834.942183178724	700.154283370381	521.747410358601	763.91369420634	-0.551344059756464	9.87117414347867e-07	1.54699329765601e-05	LSM11	5	157743695	157760709	+	6584	protein_coding	LSM11, U7 small nuclear RNA associated [Source:HGNC Symbol;Acc:HGNC:30860]	-
ENSG00000057019	10983.7901353124	10572.8042460623	9211.69914426463	7815.3184259848	8083.62708835318	7063.92217077829	10256.0978418798	7654.28922837209	0.421922153359739	9.91967967677049e-07	1.55299232547873e-05	DCBLD2	3	98795941	98901689	-	11274	protein_coding	discoidin, CUB and LCCL domain containing 2 [Source:HGNC Symbol;Acc:HGNC:24627]	-
ENSG00000126790	990.096550868303	914.760899801924	807.465577940907	1299.05852758991	1224.00405400249	1298.13551463602	904.107676203711	1273.73269874281	-0.495160058905351	1.001558509416e-06	1.56585456335053e-05	L3HYPDH	14	59460363	59484430	-	3504	protein_coding	trans-L-3-hydroxyproline dehydratase [Source:HGNC Symbol;Acc:HGNC:20488]	-
ENSG00000196141	4752.06461373447	4762.56468468303	4537.18753319176	3670.18219794877	3517.92825277033	3785.78045693355	4683.93894386976	3657.96363588422	0.356685476103536	1.00224590779449e-06	1.56585456335053e-05	SPATS2L	2	200305881	200482263	+	10437	protein_coding	spermatogenesis associated serine rich 2 like [Source:HGNC Symbol;Acc:HGNC:24574]	-
ENSG00000119711	874.435725187817	879.01932618329	841.338850484913	552.441731732974	666.412907450608	573.244597598177	864.931300618673	597.366412260586	0.533640509756116	1.00711384419177e-06	1.57038368408841e-05	ALDH6A1	14	74056850	74084493	-	6680	protein_coding	aldehyde dehydrogenase 6 family member A1 [Source:HGNC Symbol;Acc:HGNC:7179]	-
ENSG00000151552	1372.97376691405	1505.61378868497	1494.08596734644	1098.50212333042	1075.69829136175	1059.37322445442	1457.55784098182	1077.85787971553	0.435054987070841	1.0072130306217e-06	1.57038368408841e-05	QDPR	4	17460261	17512234	-	3059	protein_coding	quinoid dihydropteridine reductase [Source:HGNC Symbol;Acc:HGNC:9752]	-
ENSG00000114978	3337.21365131542	3253.60012347131	3426.69349005988	4285.52571101768	4816.08518809319	4120.26276435012	3339.1690882822	4407.29122115366	-0.400382981247163	1.01923628126851e-06	1.58749970947113e-05	MOB1A	2	74152528	74178898	-	6440	protein_coding	MOB kinase activator 1A [Source:HGNC Symbol;Acc:HGNC:16015]	-
ENSG00000001036	3399.03236848947	3546.23425747388	3705.9191150848	2751.26921843253	2626.16762806041	2825.35376714899	3550.39524701605	2734.26353788065	0.37708468030041	1.02063203860199e-06	1.58804489121002e-05	FUCA2	6	143494811	143511690	-	2793	protein_coding	alpha-L-fucosidase 2 [Source:HGNC Symbol;Acc:HGNC:4008]	-
ENSG00000137962	2226.47089434937	2202.57447424834	1808.1003587679	2898.95166156907	3051.824427328	2694.14205813027	2079.04857578854	2881.63938234245	-0.47176264659395	1.04105992025526e-06	1.61817154032717e-05	ARHGAP29	1	94148988	94275068	-	15524	protein_coding	Rho GTPase activating protein 29 [Source:HGNC Symbol;Acc:HGNC:30207]	-
ENSG00000173542	888.394790356151	882.370098710037	943.874161969472	1207.89652565378	1447.42572239633	1197.03796834291	904.879683678553	1284.12007213101	-0.504766584600642	1.04493672252399e-06	1.62253671454492e-05	MOB1B	4	70902326	71022449	+	8801	protein_coding	MOB kinase activator 1B [Source:HGNC Symbol;Acc:HGNC:29801]	-
ENSG00000141252	1810.69016754969	1817.23563367244	1704.6495534308	1360.13706888712	1310.67625294838	1348.68428778258	1777.52511821764	1339.83253653936	0.407482860153549	1.05645836971586e-06	1.63875146093004e-05	VPS53	17	508668	721717	-	20899	protein_coding	VPS53, GARP complex subunit [Source:HGNC Symbol;Acc:HGNC:25608]	-
ENSG00000090447	341.997096624197	293.751058178151	340.563713145144	201.468024278857	146.379713775278	206.497115832739	325.437289315831	184.781617962291	0.818741309915106	1.06044292031893e-06	1.64325369264931e-05	TFAP4	16	4257186	4273075	-	7867	protein_coding	transcription factor AP-4 [Source:HGNC Symbol;Acc:HGNC:11745]	bHLH
ENSG00000100263	1280.24569115297	1298.98281620224	1359.50837102295	989.107721007058	849.387549669705	993.767369945057	1312.91229279272	944.08754687394	0.476250888501024	1.06754269460293e-06	1.65256914987156e-05	RHBDD3	22	29259852	29268209	-	3014	protein_coding	rhomboid domain containing 3 [Source:HGNC Symbol;Acc:HGNC:1308]	-
ENSG00000104687	2321.19312227735	2523.13171264047	2590.84760269021	3480.56523392161	3391.77205208243	3042.60594109802	2478.39081253601	3304.98107570068	-0.415507193670828	1.07945231019182e-06	1.66930374567953e-05	GSR	8	30678061	30727999	-	3760	protein_coding	glutathione-disulfide reductase [Source:HGNC Symbol;Acc:HGNC:4623]	-
ENSG00000154864	316.073118454433	293.751058178151	276.479143467295	466.749449913008	548.923926657292	414.069737477107	295.434440033293	476.581038015803	-0.691373667693673	1.08311200227347e-06	1.67325929466174e-05	PIEZO2	18	10666483	11148762	-	14796	protein_coding	piezo type mechanosensitive ion channel component 2 [Source:HGNC Symbol;Acc:HGNC:26270]	-
ENSG00000135272	1250.3334086494	1286.69665027084	1365.91682799074	1632.71145467617	1829.74642219097	1831.58639720393	1300.98229563699	1764.68142469036	-0.439084351970689	1.09148870689052e-06	1.6844865348414e-05	MDFIC	7	114922154	115019202	+	5252	protein_coding	MyoD family inhibitor domain containing [Source:HGNC Symbol;Acc:HGNC:28870]	-
ENSG00000142327	2599.37734956059	2584.5625422975	2621.97439367659	2037.4707432726	1836.4875932201	2058.51812345762	2601.97142851156	1977.49215331677	0.396140580868052	1.10304581979968e-06	1.70059429639369e-05	RNPEPL1	2	240565804	240581372	+	7867	protein_coding	arginyl aminopeptidase like 1 [Source:HGNC Symbol;Acc:HGNC:10079]	-
ENSG00000285928	5.98245650071482	13.4030901069879	21.0563586084363	54.6972011616806	66.4486858585144	52.6997847698136	13.4806350720464	57.9485572633362	-2.09382558295409	1.10754742540017e-06	1.70493800983912e-05	AC103591.4	1	78022565	78024861	-	1795	lincRNA	novel transcript	-
ENSG00000118503	3065.01188053289	3096.1138147142	3142.89039577226	3791.42766052383	4283.53267679235	4006.25914831747	3101.33869700645	4027.07316187788	-0.376725821455043	1.1081086630523e-06	1.70493800983912e-05	TNFAIP3	6	137867188	137883312	+	5051	protein_coding	TNF alpha induced protein 3 [Source:HGNC Symbol;Acc:HGNC:11896]	-
ENSG00000170006	560.356758900288	594.203661409797	540.141372999019	861.48091829647	892.723649142649	730.268446095989	564.900597769701	828.157671178369	-0.553754154530362	1.11704106883174e-06	1.71694186956264e-05	TMEM154	4	152618632	152680165	-	11587	protein_coding	transmembrane protein 154 [Source:HGNC Symbol;Acc:HGNC:26489]	-
ENSG00000134243	4500.80144070445	4206.33644524304	3829.51078517779	5399.52537467724	5974.6035806699	5319.45174431629	4178.88289037509	5564.52689988781	-0.41336705414418	1.12234844268263e-06	1.72335525283907e-05	SORT1	1	109309568	109397951	-	9160	protein_coding	sortilin 1 [Source:HGNC Symbol;Acc:HGNC:11186]	-
ENSG00000168077	5083.09387344069	4705.60155172833	3717.82053516782	3291.85988991381	2994.04296136407	3209.30934190049	4502.17198677895	3165.07073105946	0.508104950071851	1.13557196433369e-06	1.74189857074458e-05	SCARA3	8	27633868	27676776	+	4031	protein_coding	scavenger receptor class A member 3 [Source:HGNC Symbol;Acc:HGNC:19000]	-
ENSG00000225648	878.424029521627	916.994748153089	1039.08552263371	660.924514036974	582.629781802916	699.078777558752	944.834766769474	647.544357799547	0.546374619465121	1.15685092766568e-06	1.7727485557549e-05	SBDSP1	7	72829425	72836701	+	1239	transcribed_unprocessed_pseudogene	SBDS, ribosome maturation factor pseudogene 1 [Source:HGNC Symbol;Acc:HGNC:21646]	-
ENSG00000132664	275.192999032882	325.024935094457	347.88766396547	492.274810455125	540.256706762704	463.543004812034	316.035199364269	498.691507343288	-0.658050700275077	1.20120992837746e-06	1.83886834398591e-05	POLR3F	20	18467127	18484643	+	2928	protein_coding	RNA polymerase III subunit F [Source:HGNC Symbol;Acc:HGNC:15763]	-
ENSG00000130818	551.383074149216	628.828310852849	648.169647598823	336.387787144336	458.399629980476	351.690400402634	609.460344200296	382.159272509148	0.673218045605463	1.20341176732797e-06	1.84038379643934e-05	ZNF426	19	9523224	9538645	-	7545	protein_coding	zinc finger protein 426 [Source:HGNC Symbol;Acc:HGNC:20725]	zf-C2H2
ENSG00000196369	609.21348698946	426.665035072448	438.521555367	268.927905711596	312.019916205198	295.764098197934	491.466692476303	292.237306704909	0.750856081576105	1.20778671937059e-06	1.84521620929192e-05	SRGAP2B	1	144887265	145095528	-	7230	protein_coding	SLIT-ROBO Rho GTPase activating protein 2B [Source:HGNC Symbol;Acc:HGNC:35237]	-
ENSG00000117479	520.47371556219	590.85288888305	572.183657837944	815.899917328402	924.503455422808	744.250021647164	561.170087427728	828.217798132792	-0.562617329132091	1.22425835126338e-06	1.86850123842068e-05	SLC19A2	1	169463909	169486003	-	4423	protein_coding	solute carrier family 19 member 2 [Source:HGNC Symbol;Acc:HGNC:10938]	-
ENSG00000164932	16874.5156363496	18239.3717872594	21612.0633769285	26625.6859054868	23782.8513907517	27383.4534698821	18908.6502668458	25930.6635887069	-0.455534910179035	1.245376119993e-06	1.89882346970017e-05	CTHRC1	8	103371515	103382997	+	1776	protein_coding	collagen triple helix repeat containing 1 [Source:HGNC Symbol;Acc:HGNC:18831]	-
ENSG00000123095	1230.39188698035	1301.21666455341	1397.04361897712	1785.86361792887	1751.74144313968	1729.41334509919	1309.55072350363	1755.67280205591	-0.422669973329909	1.26628193740723e-06	1.92876203625538e-05	BHLHE41	12	26120026	26125127	-	3948	protein_coding	basic helix-loop-helix family member e41 [Source:HGNC Symbol;Acc:HGNC:16617]	bHLH
ENSG00000111912	2058.96211232935	2178.00214238553	2209.08666618073	2814.17099976847	3092.27145350275	2662.95238959303	2148.68364029854	2856.46494762142	-0.41097120397893	1.34658967255119e-06	2.04902913500626e-05	NCOA7	6	125781161	125932030	+	7820	protein_coding	nuclear receptor coactivator 7 [Source:HGNC Symbol;Acc:HGNC:21081]	-
ENSG00000177917	944.23105102949	973.957881107787	875.212123028919	644.51535368847	661.597785286947	686.172707819206	931.133685055399	664.095282264874	0.487346948470572	1.36345898445313e-06	2.07262143522575e-05	ARL6IP6	2	152717893	152761253	+	3349	protein_coding	ADP ribosylation factor like GTPase 6 interacting protein 6 [Source:HGNC Symbol;Acc:HGNC:24048]	-
ENSG00000240356	415.78072679968	374.169598820079	358.873590195958	260.723325537344	221.495619528381	226.931726253687	382.941305271906	236.383557106471	0.694494879411735	1.38901538188802e-06	2.10935875893515e-05	RPL23AP7	2	113610502	113627090	-	2128	transcribed_processed_pseudogene	ribosomal protein L23a pseudogene 7 [Source:HGNC Symbol;Acc:HGNC:17336]	-
ENSG00000221926	1030.97667028985	1025.33639318457	1144.36731567589	1562.51671318534	1361.71654788318	1487.4245374827	1066.89345971677	1470.55259951707	-0.462333690205588	1.40578200349844e-06	2.13268786265008e-05	TRIM16	17	15627960	15684311	-	5640	protein_coding	tripartite motif containing 16 [Source:HGNC Symbol;Acc:HGNC:17241]	-
ENSG00000169957	1573.386059688	1669.80164249558	1747.67776450022	1289.03070737694	1120.96043970016	1249.73775311272	1663.62182222793	1219.90963339661	0.44771530273797	1.42487820948921e-06	2.15950104683665e-05	ZNF768	16	30524001	30526821	-	2395	protein_coding	zinc finger protein 768 [Source:HGNC Symbol;Acc:HGNC:26273]	zf-C2H2
ENSG00000176946	1542.47670110097	1477.69068429542	1526.12825218536	1124.9391038919	1106.51507320917	1178.75436954522	1515.43187919392	1136.73618221543	0.415405940287079	1.43211403395105e-06	2.16830346157334e-05	THAP4	2	241584405	241637449	-	3147	protein_coding	THAP domain containing 4 [Source:HGNC Symbol;Acc:HGNC:23187]	THAP
ENSG00000116406	2339.1404917795	2370.11310058569	2364.72062111265	3122.2985663126	3565.1164499742	2874.82703448392	2357.99140449261	3187.41401692357	-0.435098669991361	1.43914676761774e-06	2.17678115667759e-05	EDEM3	1	184690231	184754913	-	7804	protein_coding	ER degradation enhancing alpha-mannosidase like protein 3 [Source:HGNC Symbol;Acc:HGNC:16787]	-
ENSG00000103502	3366.12885773554	3263.65244105155	3686.69374418144	2639.13995605109	2251.55112372763	2709.19913949307	3438.82501432285	2533.29673975726	0.441353964121529	1.44184943449883e-06	2.17869905595017e-05	CDIPT	16	29858357	29863736	-	3325	protein_coding	CDP-diacylglycerol--inositol 3-phosphatidyltransferase [Source:HGNC Symbol;Acc:HGNC:1769]	-
ENSG00000177606	7259.71096361744	7060.07771385588	6970.57019324497	5744.11774199582	4859.42128756614	5631.34842968866	7096.78629023943	5411.62915308354	0.39111664852357	1.44373614550041e-06	2.17938142202478e-05	JUN	1	58780788	58784327	-	3540	protein_coding	Jun proto-oncogene, AP-1 transcription factor subunit [Source:HGNC Symbol;Acc:HGNC:6204]	TF_bZIP
ENSG00000138180	1066.87140929414	1059.96104262763	800.141627120581	597.11111268168	657.745687556019	679.719672949433	975.65802634745	644.858824395711	0.596899420418402	1.45189605724687e-06	2.18952269367934e-05	CEP55	10	93496632	93529092	+	3271	protein_coding	centrosomal protein 55 [Source:HGNC Symbol;Acc:HGNC:1161]	-
ENSG00000142459	1528.51763593264	1424.07832386746	1451.05775627703	1104.88346346595	919.688333259148	1126.05458477541	1467.88457202571	1050.2087938335	0.483512094850669	1.48628959438931e-06	2.23916604964246e-05	EVI5L	19	7830233	7864976	+	6252	protein_coding	ecotropic viral integration site 5 like [Source:HGNC Symbol;Acc:HGNC:30464]	-
ENSG00000100410	742.821682172091	737.169955884334	867.888172208593	559.734691887865	474.771045336921	551.7344813656	782.626603421673	528.746739530129	0.566906839932808	1.48926305401388e-06	2.24142207514913e-05	PHF5A	22	41459717	41468725	-	1235	protein_coding	PHD finger protein 5A [Source:HGNC Symbol;Acc:HGNC:18000]	-
ENSG00000124789	1592.3305052736	1522.36765131871	1392.46614971442	1968.18762180114	2320.88888288434	1944.51450742496	1502.38810210224	2077.86367070348	-0.468348127854233	1.50279535753544e-06	2.25954953460725e-05	NUP153	6	17615035	17706834	-	6030	protein_coding	nucleoporin 153 [Source:HGNC Symbol;Acc:HGNC:8062]	-
ENSG00000205937	3478.79845516567	3614.3666321844	3350.707500299	2688.3674370966	2396.00478863745	2804.91915672804	3481.29086254969	2629.76379415403	0.404704552779094	1.53967767761515e-06	2.31271465996673e-05	RNPS1	16	2253116	2268412	-	8582	protein_coding	RNA binding protein with serine rich domain 1 [Source:HGNC Symbol;Acc:HGNC:10080]	-
ENSG00000085721	1156.60825680487	1191.75809534634	1289.93083822986	1668.26463543126	1729.59188118684	1537.97331062926	1212.76573012702	1645.27660908245	-0.439953456993492	1.54870817875554e-06	2.32398047456341e-05	RRN3	16	15060022	15094317	-	4156	protein_coding	RRN3 homolog, RNA polymerase I transcription factor [Source:HGNC Symbol;Acc:HGNC:30346]	-
ENSG00000104866	2213.50890526448	1982.54041165863	2269.50926044842	1658.23681521828	1369.42074334503	1635.84433948748	2155.18619245718	1554.5006326836	0.471917108152649	1.561219763042e-06	2.34044257863335e-05	PPP1R37	19	45091396	45148077	+	7823	protein_coding	protein phosphatase 1 regulatory subunit 37 [Source:HGNC Symbol;Acc:HGNC:27607]	-
ENSG00000121022	1099.77492004808	1204.04426127775	1332.95904929927	1724.78507663166	1562.02562989145	1764.90503688294	1212.25941020837	1683.90524780202	-0.473439329211105	1.5635567953918e-06	2.34163446694477e-05	COPS5	8	67043079	67083783	-	7779	protein_coding	COP9 signalosome subunit 5 [Source:HGNC Symbol;Acc:HGNC:2240]	-
ENSG00000123684	2431.86856754058	2222.67910940883	2337.25580553643	3114.09398613835	3547.78201018503	2854.39242406297	2330.60116082861	3172.08947346211	-0.444795878382526	1.5979402363998e-06	2.39072516803759e-05	LPGAT1	1	211743457	211830772	-	8799	protein_coding	lysophosphatidylglycerol acyltransferase 1 [Source:HGNC Symbol;Acc:HGNC:28985]	-
ENSG00000128342	5192.77224262047	5223.85436919853	4910.70902502837	7034.06006939213	6033.34807106656	7109.0934148667	5109.11187894912	6725.50051844179	-0.396621731728194	1.59948424254326e-06	2.39072516803759e-05	LIF	22	30240447	30246851	-	3969	protein_coding	LIF, interleukin 6 family cytokine [Source:HGNC Symbol;Acc:HGNC:6596]	-
ENSG00000100628	55.8362606733384	43.5600428477107	69.577532793094	122.15708259442	122.304102956976	145.193284569895	56.3246121047143	129.884823373763	-1.19607267753253	1.6573098512215e-06	2.47472049170597e-05	ASB2	14	93934153	93976791	-	5040	protein_coding	ankyrin repeat and SOCS box containing 2 [Source:HGNC Symbol;Acc:HGNC:16012]	-
ENSG00000128262	31.9064346704791	22.3384835116465	17.3943831982735	82.9574217618823	83.783125647692	59.1528196395867	23.8797671267997	75.297789016387	-1.66251312661604	1.66904984463044e-06	2.48980264642023e-05	POM121L9P	22	24251828	24265525	+	5137	transcribed_unprocessed_pseudogene	POM121 transmembrane nucleoporin like 9, pseudogene [Source:HGNC Symbol;Acc:HGNC:30080]	-
ENSG00000165322	921.298301110083	910.293203099595	992.39533615413	1279.91450718333	1439.72152693448	1211.01954389409	941.328946787936	1310.21852600396	-0.476830969354398	1.67809679809131e-06	2.50084180331842e-05	ARHGAP12	10	31805404	31928876	-	5938	protein_coding	Rho GTPase activating protein 12 [Source:HGNC Symbol;Acc:HGNC:16348]	-
ENSG00000110172	1335.08487574286	1398.38906782907	1623.17060055468	1899.81612034904	2090.72604346137	1997.21429219477	1452.2148480422	1995.9188186684	-0.458005900605776	1.68915687396186e-06	2.5130917927662e-05	CHORDC1	11	90201160	90223364	-	10655	protein_coding	cysteine and histidine rich domain containing 1 [Source:HGNC Symbol;Acc:HGNC:14525]	-
ENSG00000137103	857.485431769125	780.729998732045	898.099469342437	558.823071868504	639.448223334109	561.41403367026	845.438299947869	586.561776290957	0.528155184252022	1.69068896201245e-06	2.5130917927662e-05	TMEM8B	9	35814451	35865518	+	16165	protein_coding	transmembrane protein 8B [Source:HGNC Symbol;Acc:HGNC:21427]	-
ENSG00000259498	89.7368475107224	61.4308296570279	39.3662356592505	131.273282788033	228.236790557506	137.664743888493	63.5113042756669	165.724939078011	-1.38737200420517	1.69326059214096e-06	2.5130917927662e-05	TPM1-AS	15	63046034	63049387	-	3354	antisense	TPM1 antisense RNA [Source:HGNC Symbol;Acc:HGNC:53635]	-
ENSG00000142627	3841.73414954237	3422.25567398424	3071.48187527408	5003.88228627441	4464.58127014598	4568.74868779935	3445.15723293357	4679.07074807325	-0.44193998433785	1.69342505196286e-06	2.5130917927662e-05	EPHA2	1	16124337	16156087	-	4159	protein_coding	EPH receptor A2 [Source:HGNC Symbol;Acc:HGNC:3386]	-
ENSG00000122490	1594.3246574405	1575.98001174666	1690.91714564269	1238.89160631207	1098.81087774732	1252.96427054761	1620.40727160995	1196.88891820233	0.437632409955035	1.69459106795245e-06	2.5130917927662e-05	PQLC1	18	79902420	79951664	-	5225	protein_coding	PQ loop repeat containing 1 [Source:HGNC Symbol;Acc:HGNC:26188]	-
ENSG00000131236	7678.48291866748	6988.59456661861	6222.61171571921	9286.67313723401	8779.89375321848	9911.86155997148	6963.22973366843	9326.14281680799	-0.421569091301001	1.70511425913271e-06	2.52623074528677e-05	CAP1	1	40040233	40072649	+	3814	protein_coding	cyclase associated actin cytoskeleton regulatory protein 1 [Source:HGNC Symbol;Acc:HGNC:20040]	-
ENSG00000162407	942.236898862585	977.308653634534	1084.86021526074	742.970315779495	682.784322807053	714.135858921556	1001.46858925262	713.296832502701	0.489998607059503	1.73150765452324e-06	2.56283384420954e-05	PLPP3	1	56494747	56645301	-	5286	protein_coding	phospholipid phosphatase 3 [Source:HGNC Symbol;Acc:HGNC:9229]	-
ENSG00000151893	1804.70771104897	1798.24792268754	1878.59338541354	2336.48210962312	2516.38284272896	2310.18648337877	1827.18300638335	2387.68381191028	-0.38586827839915	1.74741886205864e-06	2.58386590450073e-05	CACUL1	10	118674167	118755249	-	12406	protein_coding	CDK2 associated cullin domain 1 [Source:HGNC Symbol;Acc:HGNC:23727]	-
ENSG00000130176	2820.72824008704	2623.65488844288	2964.36909452682	3960.07736410568	3353.25107477314	4520.35092627606	2802.91740768558	3944.55978838496	-0.492400369746593	1.75904170332921e-06	2.59852211155228e-05	CNN1	19	11538717	11550323	+	2887	protein_coding	calponin 1 [Source:HGNC Symbol;Acc:HGNC:2155]	-
ENSG00000121361	117.654977847392	107.224720855903	146.479016406514	243.402545169479	205.124204171936	243.06431342812	123.786238369936	230.530354256511	-0.892410954917089	1.84323172335782e-06	2.71811302696755e-05	KCNJ8	12	21764955	21775581	-	2484	protein_coding	potassium voltage-gated channel subfamily J member 8 [Source:HGNC Symbol;Acc:HGNC:6269]	-
ENSG00000166396	393.845052963726	388.689613102649	360.70457790104	266.193045653512	230.16283942297	208.648127455997	381.079747989138	235.001337510826	0.6943678945306	1.84357725390266e-06	2.71811302696755e-05	SERPINB7	18	63752935	63805376	+	2637	protein_coding	serpin family B member 7 [Source:HGNC Symbol;Acc:HGNC:13902]	-
ENSG00000070061	2121.77790558686	2020.51583362843	2017.74845099973	1442.18287062965	1655.43899986647	1529.36926413622	2053.34739673834	1542.33037821078	0.413025230793899	1.85767127549212e-06	2.73623627445425e-05	ELP1	9	108867517	108934116	-	6048	protein_coding	elongator complex protein 1 [Source:HGNC Symbol;Acc:HGNC:5959]	-
ENSG00000162458	6795.07350872859	6288.28310852849	6317.82307638344	8867.32792832779	7658.93331351833	8800.86405655888	6467.05989788017	8442.37509946833	-0.384490123148851	1.86052130053947e-06	2.73777872771244e-05	FBLIM1	1	15756607	15786594	+	4716	protein_coding	filamin binding LIM protein 1 [Source:HGNC Symbol;Acc:HGNC:24686]	-
ENSG00000228716	824.581921015193	770.677681151804	780.000762364685	527.827991210218	602.85329489029	529.148859321394	791.753454843894	553.276715140634	0.516950063555573	1.88927533217156e-06	2.77739934117689e-05	DHFR	5	80626228	80654983	-	4409	protein_coding	dihydrofolate reductase [Source:HGNC Symbol;Acc:HGNC:2861]	-
ENSG00000155229	3075.97971745087	2962.08291364433	2862.7492768948	2207.03206687381	2413.33922842662	2221.9950068252	2966.93730266333	2280.78876737521	0.379290345569133	1.93860797145588e-06	2.84716640759468e-05	MMS19	10	97458324	97498794	-	5849	protein_coding	MMS19 homolog, cytosolic iron-sulfur assembly component [Source:HGNC Symbol;Acc:HGNC:13824]	-
ENSG00000090621	7676.48876650057	7648.69675438776	7911.69787365682	6130.64463020503	6000.60524035367	6399.25957919166	7745.62779818172	6176.83648325012	0.326674533781748	1.96494798713889e-06	2.88306281475277e-05	PABPC4	1	39560816	39576790	-	6782	protein_coding	poly(A) binding protein cytoplasmic 4 [Source:HGNC Symbol;Acc:HGNC:8557]	-
ENSG00000159263	685.9883454153	664.569884471483	526.408965210908	854.187958141579	986.137019117662	945.369608421759	625.655731699231	928.564861893667	-0.570796973008344	1.98173565651622e-06	2.90488780693584e-05	SIM2	21	36699133	36749917	+	7652	protein_coding	SIM bHLH transcription factor 2 [Source:HGNC Symbol;Acc:HGNC:10883]	Others
ENSG00000146966	121.643282181201	141.849370298955	118.098706977752	58.343681239126	57.7814659639255	59.1528196395867	127.197119819303	58.4259889475461	1.12057486076487	1.98535792475218e-06	2.90739107476245e-05	DENND2A	7	140518420	140673993	-	5148	protein_coding	DENN domain containing 2A [Source:HGNC Symbol;Acc:HGNC:22212]	-
ENSG00000173621	1826.64338488493	1663.10009744208	2016.83295714718	1362.87192894521	977.469799223073	1346.53327615932	1835.52547982473	1228.95833477587	0.579416896296583	2.02806791928577e-06	2.96707508885104e-05	LRFN4	11	66856647	66860475	+	2828	protein_coding	leucine rich repeat and fibronectin type III domain containing 4 [Source:HGNC Symbol;Acc:HGNC:28456]	-
ENSG00000188529	2776.85689241513	2831.40278510119	2874.65069697783	3578.10857599327	3709.57011488402	3507.22445172168	2827.63679149805	3598.30104753299	-0.347755163656679	2.08603951046873e-06	3.04895052993052e-05	SRSF10	1	23964804	23980927	-	10277	protein_coding	serine and arginine rich splicing factor 10 [Source:HGNC Symbol;Acc:HGNC:16713]	-
ENSG00000105509	237.304107861688	202.163275780401	243.521364775829	422.991688983663	325.502258263447	383.955574751499	227.662916139306	377.483173999537	-0.727629350206938	2.13439537030613e-06	3.11662770129509e-05	HAS1	19	51713112	51723994	-	2241	protein_coding	hyaluronan synthase 1 [Source:HGNC Symbol;Acc:HGNC:4818]	-
ENSG00000167553	7564.81624515389	7746.98608183901	7354.16211745953	5922.79526579065	5286.04111126645	6237.93370744733	7555.32148148414	5815.59002816814	0.37762431495261	2.14648292123209e-06	3.1312670165063e-05	TUBA1C	12	49188736	49274603	+	4631	protein_coding	tubulin alpha 1c [Source:HGNC Symbol;Acc:HGNC:20768]	-
ENSG00000197885	252.260249113475	253.541787857188	292.042538960487	412.963868770689	427.582848133049	404.390185172448	265.94819197705	414.978967358728	-0.640352566762497	2.15527744535637e-06	3.14107901009423e-05	NKIRAS1	3	23891660	23946591	-	3473	protein_coding	NFKB inhibitor interacting Ras like 1 [Source:HGNC Symbol;Acc:HGNC:17899]	-
ENSG00000150281	314.078966287528	331.72648014795	327.746799209574	195.998304162689	166.603226862652	221.554197195543	324.517415215018	194.718576073628	0.738731514624	2.16303645474828e-06	3.14936448722985e-05	CTF1	16	30896607	30903560	+	1664	protein_coding	cardiotrophin 1 [Source:HGNC Symbol;Acc:HGNC:2499]	-
ENSG00000123080	481.587748307543	427.78195924803	384.507418067098	283.513826021378	216.680497364721	286.084545893274	431.292375207557	262.092956426458	0.718644515824763	2.22373598853456e-06	3.23464125688561e-05	CDKN2C	1	50960745	50974633	+	3318	protein_coding	cyclin dependent kinase inhibitor 2C [Source:HGNC Symbol;Acc:HGNC:1789]	-
ENSG00000157827	1336.08195182631	1444.18295902795	1320.1421353637	1846.03053920672	2119.61677644333	1700.37468818521	1366.80234873932	1888.67400127842	-0.467405094213776	2.25990661769444e-06	3.28410927237394e-05	FMNL2	2	152335237	152649834	+	6519	protein_coding	formin like 2 [Source:HGNC Symbol;Acc:HGNC:18267]	-
ENSG00000147408	646.105302077201	686.90836798313	709.507735719051	458.544869738756	470.918947605993	493.657167537642	680.840468593127	474.373661627464	0.522193729041921	2.26901323223434e-06	3.29419072129165e-05	CSGALNACT1	8	19404161	19758029	-	6580	protein_coding	chondroitin sulfate N-acetylgalactosaminyltransferase 1 [Source:HGNC Symbol;Acc:HGNC:24290]	-
ENSG00000106089	212.377205775376	244.606394452529	211.479079936904	404.759288596436	330.317380427108	353.841412025892	222.82089338827	362.972693683145	-0.706737911427706	2.27609001033177e-06	3.30130877716316e-05	STX1A	7	73699206	73719672	-	3693	protein_coding	syntaxin 1A [Source:HGNC Symbol;Acc:HGNC:11433]	-
ENSG00000132718	2982.25456560634	3062.60608944674	2775.77736090343	3877.11994234379	3715.34826148041	3730.92966054048	2940.2126719855	3774.46595478823	-0.360803203551111	2.28760023004849e-06	3.31483750892332e-05	SYT11	1	155859509	155885199	+	5240	protein_coding	synaptotagmin 11 [Source:HGNC Symbol;Acc:HGNC:19239]	-
ENSG00000189343	3061.02357619908	3482.56957946569	3802.96146345411	2616.34945556706	2370.00312895368	2637.14025011394	3448.85153970629	2541.16427821156	0.440868875525506	2.37118060067001e-06	3.43267384192324e-05	RPS2P46	17	19445970	19446852	-	883	processed_pseudogene	ribosomal protein S2 pseudogene 46 [Source:HGNC Symbol;Acc:HGNC:35839]	-
ENSG00000157224	1331.09657140905	1473.22298759309	1365.91682799074	1815.03545854843	2145.6184361271	1772.43357756434	1390.07879566429	1911.02915741329	-0.459812712735315	2.42745440940443e-06	3.51079263440149e-05	CLDN12	7	90383721	90513402	+	6741	protein_coding	claudin 12 [Source:HGNC Symbol;Acc:HGNC:2034]	-
ENSG00000100591	3490.7633681671	3526.1296223134	3738.87689377626	2840.60798032995	2451.86020573591	2856.54343568623	3585.25662808559	2716.33720725069	0.400671094064194	2.43380055149823e-06	3.51662180542836e-05	AHSA1	14	77457870	77469474	+	2948	protein_coding	activator of HSP90 ATPase activity 1 [Source:HGNC Symbol;Acc:HGNC:1189]	-
ENSG00000108094	1493.6199730118	1441.94911067678	1668.94529318171	2015.59186280793	2159.10077818535	1992.91226894826	1534.83812562343	2055.86830331385	-0.420989772480207	2.45473972395022e-06	3.54350546082776e-05	CUL2	10	35008551	35090642	-	5147	protein_coding	cullin 2 [Source:HGNC Symbol;Acc:HGNC:2552]	-
ENSG00000164096	1817.66970013385	1863.02952487132	2297.88956987718	2844.25446040739	2563.57103993283	2910.31872626767	1992.86293162745	2772.71474220263	-0.475696216060405	2.49768021314275e-06	3.60206758943835e-05	C4orf3	4	119296419	119304445	-	3148	protein_coding	chromosome 4 open reading frame 3 [Source:HGNC Symbol;Acc:HGNC:19225]	-
ENSG00000137040	1132.67843080201	1204.04426127775	1271.62096117905	1622.68363446319	1731.5179300523	1523.99173507808	1202.78121775293	1626.06443319786	-0.435054223428572	2.54836927581385e-06	3.67168271560807e-05	RANBP6	9	6011043	6015625	-	4583	protein_coding	RAN binding protein 6 [Source:HGNC Symbol;Acc:HGNC:9851]	-
ENSG00000091527	10214.0473988871	10266.7670219527	10485.1510931488	8344.96965723374	8427.42681083854	8292.14980765843	10321.9885046629	8354.8487585769	0.305050298604779	2.59038620545699e-06	3.72868293043316e-05	CDV3	3	133573730	133590261	+	4367	protein_coding	CDV3 homolog [Source:HGNC Symbol;Acc:HGNC:26928]	-
ENSG00000144426	551.383074149216	485.862016378311	420.211678316186	739.32383570205	984.210970252198	649.605510223825	485.818922947905	791.046772059358	-0.704650135578786	2.59597439301813e-06	3.73318817541415e-05	NBEAL1	2	203014879	203226378	+	16376	protein_coding	neurobeachin like 1 [Source:HGNC Symbol;Acc:HGNC:20681]	-
ENSG00000198805	987.105322617946	959.437866825217	943.874161969472	1262.59372681546	1325.12161943936	1274.47438678019	963.472450470878	1287.39657767834	-0.418250758033337	2.70982371942934e-06	3.89322450361911e-05	PNP	14	20468954	20477094	+	4139	protein_coding	purine nucleoside phosphorylase [Source:HGNC Symbol;Acc:HGNC:7892]	-
ENSG00000177946	406.807042048608	398.74193068289	400.986307412831	278.04410590521	258.090547972201	243.06431342812	402.178426714776	259.732989101843	0.629417072441041	2.78715822351082e-06	4.00054676580674e-05	CENPBD1	16	89969773	89972832	-	3060	protein_coding	CENPB DNA-binding domain containing 1 [Source:HGNC Symbol;Acc:HGNC:28272]	-
ENSG00000154310	1571.39190752109	1476.57376011983	1361.33935872804	1920.78338079435	2020.42525987193	1920.85337956913	1469.76834212299	1954.0206734118	-0.411288014245266	2.79173290946168e-06	4.00332917498442e-05	TNIK	3	171061339	171460408	-	8523	protein_coding	TRAF2 and NCK interacting kinase [Source:HGNC Symbol;Acc:HGNC:30765]	-
ENSG00000150756	431.73394413492	418.846565843372	395.493344297587	269.839525730958	264.831719001325	278.556005211872	415.357951425293	271.075749981385	0.615619403011238	2.85833856049606e-06	4.09497446978238e-05	FAM173B	5	10226330	10249897	-	2462	protein_coding	family with sequence similarity 173 member B [Source:HGNC Symbol;Acc:HGNC:27029]	-
ENSG00000165092	2506.64927379951	2691.7872631534	3011.0592810064	1966.36438176242	2066.65043264307	2115.51993147395	2736.49860598644	2049.51158195981	0.417597012797275	2.8613510581862e-06	4.09542668893643e-05	ALDH1A1	9	72900662	73080442	-	2849	protein_coding	aldehyde dehydrogenase 1 family member A1 [Source:HGNC Symbol;Acc:HGNC:402]	-
ENSG00000119487	3535.63179192246	3441.24338496914	3479.79213350724	2726.65547790978	2794.69690378853	2755.44588939311	3485.55577013295	2758.93275703047	0.337351024050749	2.87190130844982e-06	4.10665661677204e-05	MAPKAP1	9	125437393	125707234	-	6741	protein_coding	mitogen-activated protein kinase associated protein 1 [Source:HGNC Symbol;Acc:HGNC:18752]	-
ENSG00000163485	656.076062911726	673.505277876142	740.634526705435	467.661069932369	469.955923173261	503.336719842302	690.071955831101	480.317904315977	0.524183588694314	2.88991892898895e-06	4.1285332883938e-05	ADORA1	1	203090654	203167405	+	4191	protein_coding	adenosine A1 receptor [Source:HGNC Symbol;Acc:HGNC:262]	-
ENSG00000100811	3882.61426896392	3841.10223982762	4014.44054339102	3067.60136515092	3077.82608701177	3155.53405131905	3912.71901739418	3100.32050116058	0.336002965805386	2.89479091846399e-06	4.13160666238668e-05	YY1	14	100238298	100282792	+	8720	protein_coding	YY1 transcription factor [Source:HGNC Symbol;Acc:HGNC:12856]	zf-C2H2
ENSG00000152377	21537.8404786568	21132.2054020176	21152.4854629531	25334.8319580711	29046.7429400654	26405.8186871115	21274.1771145425	26929.1311950827	-0.340058382645777	2.91123876940744e-06	4.15118046499731e-05	SPOCK1	5	136975298	137598379	-	6222	protein_coding	SPARC (osteonectin), cwcv and kazal like domains proteoglycan 1 [Source:HGNC Symbol;Acc:HGNC:11251]	-
ENSG00000166068	1897.43578681005	1919.99265782602	1928.94554730328	2431.2905916367	2719.58099803543	2385.47189019279	1915.45799731311	2512.11449328831	-0.391350811012682	2.92288790675364e-06	4.16067778402877e-05	SPRED1	15	38252326	38357249	+	8260	protein_coding	sprouty related EVH1 domain containing 1 [Source:HGNC Symbol;Acc:HGNC:20249]	-
ENSG00000186866	4684.26344005971	4151.6071606395	4028.17295117913	3311.91553033976	3101.90169783007	3392.14532987739	4288.01451729278	3268.65418601574	0.391689375318189	2.92337889869531e-06	4.16067778402877e-05	POFUT2	21	45263928	45287898	-	5862	protein_coding	protein O-fucosyltransferase 2 [Source:HGNC Symbol;Acc:HGNC:14683]	-
ENSG00000180139	70.7924019251254	65.8985263593572	115.352225420129	174.119423698017	201.272106441007	163.476883367585	84.014384568204	179.622804502203	-1.08931736276535	2.94929582034685e-06	4.19363355129094e-05	ACTA2-AS1	10	88932390	88940820	+	3183	antisense	ACTA2 antisense RNA 1 [Source:HGNC Symbol;Acc:HGNC:45169]	-
ENSG00000146072	1963.24280831791	2207.04217095067	2096.48092231823	1687.40865583785	1493.65089516747	1503.55712465713	2088.92196719561	1561.53889188748	0.419095252390397	2.99294701845761e-06	4.25172061948525e-05	TNFRSF21	6	47231532	47309905	-	3595	protein_coding	TNF receptor superfamily member 21 [Source:HGNC Symbol;Acc:HGNC:13469]	-
ENSG00000117586	284.166683783954	331.72648014795	289.296057402864	172.296183659294	192.604886546418	181.760482165276	301.729740444923	182.220517456996	0.726473380494355	3.02948630488374e-06	4.29714899188259e-05	TNFSF4	1	173183734	173207313	-	3942	protein_coding	TNF superfamily member 4 [Source:HGNC Symbol;Acc:HGNC:11934]	-
ENSG00000116133	14832.503817439	13283.5792202006	12557.8291753009	10388.8217406419	10749.2787181556	10476.5021110766	13557.9707376468	10538.2008566247	0.363484037140267	3.0305851246584e-06	4.29714899188259e-05	DHCR24	1	54849627	54887271	-	6290	protein_coding	24-dehydrocholesterol reductase [Source:HGNC Symbol;Acc:HGNC:2859]	-
ENSG00000111731	866.459116520197	925.930141557747	933.803729591525	1241.62646637015	1239.4124449262	1186.28291022662	908.730995889823	1222.44060717432	-0.428107503408854	3.03630139126819e-06	4.30123814624989e-05	C2CD5	12	22448583	22544546	-	6759	protein_coding	C2 calcium dependent domain containing 5 [Source:HGNC Symbol;Acc:HGNC:29062]	-
ENSG00000214944	789.684258094357	681.323747105218	660.986561534393	969.052080581108	1099.77390218005	964.728713031078	710.664855577989	1011.18489859741	-0.509044649607218	3.16011771456292e-06	4.47246482883062e-05	ARHGEF28	5	73626158	73941993	+	15617	protein_coding	Rho guanine nucleotide exchange factor 28 [Source:HGNC Symbol;Acc:HGNC:30322]	-
ENSG00000101310	1803.71063496552	1704.42629193863	1691.83263949523	2254.4363078806	2222.66039074567	2235.97658237638	1733.32318879979	2237.69109366755	-0.368493488812832	3.17564977899042e-06	4.49026234113115e-05	SEC23B	20	18507482	18561415	+	4385	protein_coding	Sec23 homolog B, coat complex II component [Source:HGNC Symbol;Acc:HGNC:10702]	-
ENSG00000136244	1426.81587542049	1405.09061288256	1752.25523376292	2006.47566261432	2157.17472931989	2162.84218718562	1528.05390735532	2108.83085970661	-0.463632998092318	3.17995710085533e-06	4.49217009614782e-05	IL6	7	22725884	22732002	+	2069	protein_coding	interleukin 6 [Source:HGNC Symbol;Acc:HGNC:6018]	-
ENSG00000100234	15714.9161512944	15031.5655549869	13911.8445832086	21119.5009885442	17864.1032271803	19193.4767143285	14886.1087631633	19392.3603100177	-0.381594670949818	3.19812550495055e-06	4.51363698124341e-05	TIMP3	22	32801701	32863043	+	4603	protein_coding	TIMP metallopeptidase inhibitor 3 [Source:HGNC Symbol;Acc:HGNC:11822]	-
ENSG00000138448	14867.4014803598	15586.6768702513	15211.8458538164	18272.5116680788	21161.498884855	18870.8249708398	15221.9747348092	19434.9451745912	-0.352520960709504	3.20343404970141e-06	4.51693124222522e-05	ITGAV	2	186590065	186680901	+	8211	protein_coding	integrin subunit alpha V [Source:HGNC Symbol;Acc:HGNC:6150]	-
ENSG00000203706	152.552640768228	139.615521947791	149.225497964136	274.397625827764	215.717472931989	288.235557516532	147.131220226718	259.450218758762	-0.816532946080706	3.22368714081427e-06	4.54127207053854e-05	SERTAD4-AS1	1	210231456	210234047	-	1004	antisense	SERTAD4 antisense RNA 1 [Source:HGNC Symbol;Acc:HGNC:32019]	-
ENSG00000140299	1577.37436402181	1754.68787983983	1911.551164105	2217.05988708679	2518.30889159442	2372.56582045324	1747.87113598888	2369.31153304482	-0.438449451162171	3.24471056642439e-06	4.56665196123455e-05	BNIP2	15	59659146	59689534	-	7969	protein_coding	BCL2 interacting protein 2 [Source:HGNC Symbol;Acc:HGNC:1083]	-
ENSG00000185215	3935.4593013869	3749.51445742986	4062.04622372313	3010.16930393116	2866.92373624344	3224.36642326329	3915.6733275133	3033.81982114596	0.368606087050405	3.25256846381431e-06	4.5734726566189e-05	TNFAIP2	14	103123442	103137439	+	5029	protein_coding	TNF alpha induced protein 2 [Source:HGNC Symbol;Acc:HGNC:11895]	-
ENSG00000167106	2390.98844811902	2287.4607115926	2295.14308831956	1805.00763833546	1723.81373459044	1862.77606574117	2324.53074934373	1797.19914622236	0.371449017977268	3.31184409001417e-06	4.65251289093018e-05	FAM102A	9	127940579	127980513	-	6100	protein_coding	family with sequence similarity 102 member A [Source:HGNC Symbol;Acc:HGNC:31419]	-
ENSG00000186193	400.824585547893	397.625006507308	298.450995928272	235.197964995227	168.529275728116	226.931726253687	365.633529327824	210.21965565901	0.797108376139711	3.48814721596947e-06	4.89565652696048e-05	SAPCD2	9	137062124	137070588	-	3848	protein_coding	suppressor APC domain containing 2 [Source:HGNC Symbol;Acc:HGNC:28055]	-
ENSG00000131725	672.029280246965	672.38835370056	671.056993912341	933.498899826016	1018.87984983055	861.480155114709	671.824875953288	937.952968257093	-0.482046137268338	3.53311797203344e-06	4.95419478516157e-05	WDR44	X	118346073	118449961	+	4202	protein_coding	WD repeat domain 44 [Source:HGNC Symbol;Acc:HGNC:30512]	-
ENSG00000257704	581.29535665279	569.631329546986	622.535819727683	419.345208906218	332.243429292572	423.749289781767	591.154168642486	391.779309326852	0.594645161959462	3.62162576313026e-06	5.07361705155869e-05	INAFM1	19	47274453	47275707	+	1255	protein_coding	InaF motif containing 1 [Source:HGNC Symbol;Acc:HGNC:27406]	-
ENSG00000004776	3942.43883397107	3780.78833434617	3784.6515864033	3008.34606389243	2859.21954078158	3153.38303969579	3835.95958490685	3006.9828814566	0.351496841248229	3.6367424936914e-06	5.09009875660808e-05	HSPB6	19	35754569	35758079	-	1721	protein_coding	heat shock protein family B (small) member 6 [Source:HGNC Symbol;Acc:HGNC:26511]	-
ENSG00000182541	2821.72531617049	2834.75355762794	3028.45366420467	3647.39169746473	3602.67440285076	3822.34765452893	2894.9775126677	3690.80458494814	-0.349985999307684	3.65992516328829e-06	5.11782905429981e-05	LIMK2	22	31212239	31280080	+	6170	protein_coding	LIM domain kinase 2 [Source:HGNC Symbol;Acc:HGNC:6614]	-
ENSG00000145833	1636.2018529455	1549.17383153268	1506.90288128201	2005.56404259496	2004.05384451548	2102.6138617344	1564.0928552534	2037.41058294828	-0.381312565908891	3.67582790113391e-06	5.13533785709471e-05	DDX46	5	134758771	134855133	+	9222	protein_coding	DEAD-box helicase 46 [Source:HGNC Symbol;Acc:HGNC:18681]	-
ENSG00000125944	3951.41251872214	3822.11452884272	3972.32782617414	5126.03936886883	4681.2617675107	5090.36900643935	3915.284957913	4965.89004760629	-0.342782775782727	3.76093706649772e-06	5.24941087241125e-05	HNRNPR	1	23303771	23344336	-	8676	protein_coding	heterogeneous nuclear ribonucleoprotein R [Source:HGNC Symbol;Acc:HGNC:5047]	-
ENSG00000099308	452.672541887422	450.120442759677	422.958159873808	598.934352720403	653.89358982509	652.832027658712	441.917048173636	635.219990068068	-0.523616267345146	3.77888065353404e-06	5.26961263586483e-05	MAST3	19	18097793	18151692	+	6772	protein_coding	microtubule associated serine/threonine kinase 3 [Source:HGNC Symbol;Acc:HGNC:19036]	-
ENSG00000185728	3201.61130396588	3326.20019488416	3207.89045930265	4015.68618528672	4527.17785827356	4008.41015994072	3245.2339860509	4183.75806783367	-0.366670789115726	3.81591149027225e-06	5.31636989828206e-05	YTHDF3	8	63168553	63212786	+	6163	protein_coding	YTH N6-methyladenosine RNA binding protein 3 [Source:HGNC Symbol;Acc:HGNC:26465]	-
ENSG00000166401	739.830453921733	741.637652586664	740.634526705435	950.819680193881	1038.1403384852	1045.39164890324	740.700877737944	1011.45055586077	-0.448984056130665	3.84357842419623e-06	5.35000751144307e-05	SERPINB8	18	63969925	64019779	+	5868	protein_coding	serpin family B member 8 [Source:HGNC Symbol;Acc:HGNC:8952]	-
ENSG00000100292	5678.34829526182	5510.90388232319	6269.30190219878	4373.95285289573	3773.12972744434	4780.62333269024	5819.5180265946	4309.23530434343	0.43383394782394	3.86319950215781e-06	5.37239447250628e-05	HMOX1	22	35380361	35394214	+	2405	protein_coding	heme oxygenase 1 [Source:HGNC Symbol;Acc:HGNC:5013]	-
ENSG00000160075	4791.94765707257	4933.45408354713	5514.93496770524	3929.08228344739	3717.27431034588	4089.07309581289	5080.11223610831	3911.80989653538	0.377354060220293	3.88759745050302e-06	5.40137739097336e-05	SSU72	1	1541673	1574869	-	6925	protein_coding	SSU72 homolog, RNA polymerase II CTD phosphatase [Source:HGNC Symbol;Acc:HGNC:25016]	-
ENSG00000166881	890.388942523056	867.850084427466	706.761254161428	567.027652042756	591.297001697504	525.922341886508	821.66676037065	561.415665208923	0.547783734465514	3.90097509934406e-06	5.41500985910776e-05	NEMP1	12	57055643	57088063	-	5708	protein_coding	nuclear envelope integral membrane protein 1 [Source:HGNC Symbol;Acc:HGNC:29001]	-
ENSG00000130147	3812.81894312225	3531.71424319131	3072.39736912662	4877.16710358319	4587.84839753569	4430.00843809923	3472.31018514673	4631.67464640604	-0.416044144795042	3.90827025543434e-06	5.42018192685168e-05	SH3BP4	2	234951973	235055714	+	7129	protein_coding	SH3 domain binding protein 4 [Source:HGNC Symbol;Acc:HGNC:10826]	-
ENSG00000142252	283.169607700502	266.944877964176	335.0707500299	473.130790048537	442.02821462403	451.712440884117	295.061745231526	455.623815185562	-0.624429468884891	3.95106183620171e-06	5.47452783253277e-05	GEMIN7	19	45079195	45091524	+	1915	protein_coding	gem nuclear organelle associated protein 7 [Source:HGNC Symbol;Acc:HGNC:20045]	-
ENSG00000142657	5121.97984069534	5107.69425493797	5149.6529205415	6288.35489355455	6268.32603265319	6570.26500324064	5126.44233872494	6375.64864314946	-0.314498129446419	3.96487067315127e-06	5.4886532399704e-05	PGD	1	10398592	10420144	+	2966	protein_coding	phosphogluconate dehydrogenase [Source:HGNC Symbol;Acc:HGNC:8891]	-
ENSG00000078804	1260.30416948392	1178.35500523935	1106.83206772172	1585.30721366938	1558.17353216052	1567.01196754323	1181.83041414833	1570.16423779105	-0.410275644191289	4.00265509930064e-06	5.53591259908739e-05	TP53INP2	20	34704290	34713439	+	4228	protein_coding	tumor protein p53 inducible nuclear protein 2 [Source:HGNC Symbol;Acc:HGNC:16104]	-
ENSG00000111412	2073.91825358114	2024.98353033076	1924.36807804057	2489.63427287583	2952.63291075659	2568.30787816969	2007.75662065082	2670.19168726737	-0.411566584332916	4.01555335336744e-06	5.5486982005676e-05	C12orf49	12	116710185	116738070	-	8664	protein_coding	chromosome 12 open reading frame 49 [Source:HGNC Symbol;Acc:HGNC:26128]	-
ENSG00000161920	145.573108184061	161.954005459437	137.324077881107	82.0458017425209	48.1512216366046	76.3609126256483	148.283730508201	68.8526453349246	1.10559707371628	4.0422002092244e-06	5.58044112520743e-05	MED11	17	4731428	4733610	+	1477	protein_coding	mediator complex subunit 11 [Source:HGNC Symbol;Acc:HGNC:32687]	-
ENSG00000177200	1969.22526481863	1833.98949630618	1523.38177062774	2379.32825053311	3066.26979381898	2319.86603568343	1775.53217725085	2588.48802667851	-0.544413473468056	4.04623118931789e-06	5.58093250145155e-05	CHD9	16	53055033	53329150	+	16504	protein_coding	chromodomain helicase DNA binding protein 9 [Source:HGNC Symbol;Acc:HGNC:25701]	-
ENSG00000233426	486.573128724806	536.123604279516	538.310385293938	365.559627763899	343.799722485357	348.463882967747	520.33570609942	352.607744405668	0.56091912709282	4.0755362662044e-06	5.6162517004156e-05	EIF3FP3	2	58251440	58252525	+	1086	processed_pseudogene	eukaryotic translation initiation factor 3 subunit F pseudogene 3 [Source:HGNC Symbol;Acc:HGNC:37625]	-
ENSG00000187123	470.619911389566	397.625006507308	455.915938565274	268.016285692235	269.646841164986	316.198708618882	441.386952154049	284.620611825368	0.636007764403981	4.09963636695504e-06	5.64434069524743e-05	LYPD6	2	149329985	149474148	+	5033	protein_coding	LY6/PLAUR domain containing 6 [Source:HGNC Symbol;Acc:HGNC:28751]	-
ENSG00000117228	1341.06733224357	1409.55830958489	1324.71960462641	1754.86853727059	1723.81373459044	1861.70055992954	1358.44841548496	1780.12761059686	-0.390146690928133	4.20605439019259e-06	5.78561068563991e-05	GBP1	1	89052319	89065360	-	4992	protein_coding	guanylate binding protein 1 [Source:HGNC Symbol;Acc:HGNC:4182]	-
ENSG00000009413	1164.58486547249	1164.95191513236	1019.86015173035	1483.20577150091	1852.85900857654	1434.72475271289	1116.46564411173	1590.26317759678	-0.511169869243003	4.23895723197843e-06	5.82559316966737e-05	REV3L	6	111299028	111483715	-	12425	protein_coding	REV3 like, DNA directed polymerase zeta catalytic subunit [Source:HGNC Symbol;Acc:HGNC:9968]	-
ENSG00000132613	997.076083452471	841.043904213491	801.972614825662	557.911451849142	659.671736421483	595.830219642383	880.030867497208	604.471135971003	0.541953098338329	4.25400507185907e-06	5.84098743410957e-05	MTSS1L	16	70661204	70686066	-	4999	protein_coding	MTSS1L, I-BAR domain containing [Source:HGNC Symbol;Acc:HGNC:25094]	-
ENSG00000154473	2617.32471906274	2791.19351478023	2909.43946337438	3588.13639620625	3673.93821087293	3420.10848097974	2772.65256573911	3560.72769601964	-0.360927099470857	4.27392574681617e-06	5.8630385177191e-05	BUB3	10	123154277	123170467	+	8300	protein_coding	BUB3, mitotic checkpoint protein [Source:HGNC Symbol;Acc:HGNC:1151]	-
ENSG00000141503	3808.83063878844	3576.3912102146	3111.76360478587	2742.15301823892	2497.12235407431	2628.53620362091	3498.99515126297	2622.60385864471	0.415600526266879	4.32153934452703e-06	5.92300509801331e-05	MINK1	17	4833388	4898061	+	7817	protein_coding	misshapen like kinase 1 [Source:HGNC Symbol;Acc:HGNC:17565]	-
ENSG00000042493	1464.70476659168	1456.46912495935	1436.40985463637	1054.74436240107	865.758965026151	1164.77279399404	1452.5279153958	1028.42537380709	0.498810018030447	4.34985223977404e-06	5.95643427531187e-05	CAPG	2	85394748	85418432	-	2607	protein_coding	capping actin protein, gelsolin like [Source:HGNC Symbol;Acc:HGNC:1474]	-
ENSG00000141664	452.672541887422	466.874305393412	476.056803321169	278.955725924571	350.540893514481	266.725441283955	465.201216867334	298.740686907669	0.638147052356244	4.36005221143746e-06	5.96502278224227e-05	ZCCHC2	18	62523007	62587709	+	10235	protein_coding	zinc finger CCHC-type containing 2 [Source:HGNC Symbol;Acc:HGNC:22916]	-
ENSG00000079313	1499.60242951252	1392.80444695116	1311.90269069084	1082.09296298191	933.170675317397	1056.14670701953	1401.43652238484	1023.80344843961	0.452777922983853	4.38615179592678e-06	5.99532863842881e-05	REXO1	19	1815246	1848463	-	5561	protein_coding	RNA exonuclease 1 homolog [Source:HGNC Symbol;Acc:HGNC:24616]	-
ENSG00000169299	1061.88602887688	1034.27178658923	1178.24058821989	1468.61985119112	1424.31313601076	1492.80206654084	1091.466134562	1461.91168458091	-0.420559600398653	4.39997950375624e-06	6.00882093021963e-05	PGM2	4	37826633	37862937	+	3704	protein_coding	phosphoglucomutase 2 [Source:HGNC Symbol;Acc:HGNC:8906]	-
ENSG00000065427	4025.19614889762	4131.50252547902	4215.84919094997	3356.58491128847	3258.8746803654	3234.04597556795	4124.18262177554	3283.16852240727	0.328959394577947	4.40566031692981e-06	6.01117318714251e-05	KARS	16	75627474	75648643	-	4065	protein_coding	lysyl-tRNA synthetase [Source:HGNC Symbol;Acc:HGNC:6215]	-
ENSG00000144580	1686.05565711813	1683.20473260256	1559.08603087683	2102.19576464726	2089.76301902864	2211.23994870892	1642.78214019917	2134.3995774616	-0.377884621900601	4.42235268358992e-06	6.02853212324924e-05	CNOT9	2	218568580	218597080	+	5289	protein_coding	CCR4-NOT transcription complex subunit 9 [Source:HGNC Symbol;Acc:HGNC:10445]	-
ENSG00000203950	1570.39483143764	1460.93682166168	1574.64942637002	1198.78032546017	1124.81253743108	1163.69728818242	1535.32702648978	1162.43005035789	0.401744032575404	4.45132767567951e-06	6.06258852761158e-05	RTL8A	X	135050932	135052196	-	1265	protein_coding	retrotransposon Gag like 8A [Source:HGNC Symbol;Acc:HGNC:24514]	-
ENSG00000149451	2048.99135149483	2390.21773574618	2354.65018873471	1734.81289684464	1567.80377648785	1763.82953107131	2264.61975865857	1688.81540146793	0.423303433353678	4.49390887316575e-06	6.11400866766254e-05	ADAM33	20	3667965	3682246	-	5834	protein_coding	ADAM metallopeptidase domain 33 [Source:HGNC Symbol;Acc:HGNC:15478]	-
ENSG00000062716	4973.41550426092	5726.47024821058	5906.76633659266	7139.80799163804	7489.44101335748	6958.52260123866	5535.55069635472	7195.92386874473	-0.378474090584407	4.4971339930061e-06	6.11400866766254e-05	VMP1	17	59707192	59842255	+	6916	protein_coding	vacuole membrane protein 1 [Source:HGNC Symbol;Acc:HGNC:29559]	-
ENSG00000033627	1626.23109211098	1703.30936776305	1682.67770096983	2087.60984433748	2404.67200853203	2121.97296634372	1670.73938694795	2204.75160640441	-0.400276737395056	4.52962743568687e-06	6.15267640772278e-05	ATP6V0A1	17	42458844	42522611	+	10955	protein_coding	ATPase H+ transporting V0 subunit a1 [Source:HGNC Symbol;Acc:HGNC:865]	-
ENSG00000130520	3708.12595435974	3595.3789211995	3889.01788559294	2823.28719996208	2115.76467871241	2971.62255753051	3730.84092038406	2636.891478735	0.501002777380966	4.61840581350275e-06	6.26765957853912e-05	LSM4	19	18306230	18323274	-	3029	protein_coding	LSM4 homolog, U6 small nuclear RNA and mRNA degradation associated [Source:HGNC Symbol;Acc:HGNC:17259]	-
ENSG00000039560	8484.12039409707	8591.38075857924	8688.03666061134	10594.8478650175	11049.742341168	10275.382524302	8587.84593776255	10639.9909101625	-0.309163401760042	4.73373389431314e-06	6.41843597491423e-05	RAI14	5	34656237	34832627	+	7687	protein_coding	retinoic acid induced 14 [Source:HGNC Symbol;Acc:HGNC:14873]	-
ENSG00000214706	1949.28374314958	1943.44806551325	1914.29764566263	1489.58711163644	1285.63761769734	1557.33241523857	1935.67648477515	1444.18571485745	0.422904290732237	4.80168318798282e-06	6.50476011531731e-05	IFRD2	3	50287732	50292918	-	3712	protein_coding	interferon related developmental regulator 2 [Source:HGNC Symbol;Acc:HGNC:5457]	-
ENSG00000163634	998.073159535923	1204.04426127775	1276.19843044175	820.458017425209	830.127061015063	818.459922649555	1159.43861708514	823.015000363276	0.494592463652112	4.82328322035203e-06	6.52819777043368e-05	THOC7	3	63833870	63863903	-	1784	protein_coding	THO complex 7 [Source:HGNC Symbol;Acc:HGNC:29874]	-
ENSG00000170852	912.324616359011	894.656264641442	942.043174264391	1184.19440515039	1301.04600862106	1204.56650902431	916.341351754948	1229.93564093192	-0.42422670617205	4.84081351717631e-06	6.54609030025285e-05	KBTBD2	7	32868172	32894131	-	4987	protein_coding	kelch repeat and BTB domain containing 2 [Source:HGNC Symbol;Acc:HGNC:21751]	-
ENSG00000090565	2019.07906899125	1790.42945345847	1730.28338130194	1386.5740494486	1340.53001036307	1427.19621203148	1846.59730125055	1384.76675728105	0.415349064581844	4.89426014969541e-06	6.61247639086073e-05	RAB11FIP3	16	425619	523011	+	6317	protein_coding	RAB11 family interacting protein 3 [Source:HGNC Symbol;Acc:HGNC:17224]	-
ENSG00000100629	182.464923271802	154.135536230361	151.056485669217	73.8412215682688	87.6352233786204	89.2669823651945	162.552315057127	83.5811424373612	0.961935249467995	4.97925716702475e-06	6.72133327452781e-05	CEP128	14	80476983	80959517	-	9400	protein_coding	centrosomal protein 128 [Source:HGNC Symbol;Acc:HGNC:20359]	-
ENSG00000091651	345.985400958007	365.23420541542	316.760872979086	224.25852476289	206.087228604668	218.327679760657	342.660159784171	216.224477709405	0.662755103795239	5.04836329981526e-06	6.80622756764191e-05	ORC6	16	46689643	46698394	+	4309	protein_coding	origin recognition complex subunit 6 [Source:HGNC Symbol;Acc:HGNC:17151]	-
ENSG00000005073	910.330464192106	1004.11483384851	1136.12787100302	1381.10432933244	1352.08630355586	1491.72656072921	1016.85772301455	1408.30573120584	-0.46881259856084	5.05111185877284e-06	6.80622756764191e-05	HOXA11	7	27181510	27185223	-	2307	protein_coding	homeobox A11 [Source:HGNC Symbol;Acc:HGNC:5101]	Homeobox
ENSG00000107679	644.111149910296	722.649941601764	739.719032852894	948.084820135797	1033.32521632153	941.067585175244	702.160041454985	974.159207210859	-0.472427676847305	5.06653344833008e-06	6.82095540304438e-05	PLEKHA1	10	122374696	122442602	+	23986	protein_coding	pleckstrin homology domain containing A1 [Source:HGNC Symbol;Acc:HGNC:14335]	-
ENSG00000149313	1146.63749597034	1265.47509093477	1280.77589970445	1628.15335457936	1625.58524245177	1615.40972906653	1230.96282886986	1623.04944203255	-0.398954858220483	5.10106898476199e-06	6.86136701528748e-05	AASDHPPT	11	106075501	106098710	+	6183	protein_coding	aminoadipate-semialdehyde dehydrogenase-phosphopantetheinyl transferase [Source:HGNC Symbol;Acc:HGNC:14235]	-
ENSG00000163735	2151.69018809043	2324.31920938682	2600.91803506816	1713.84563639933	1840.33969095103	1749.84795552014	2358.97581084847	1768.01109429016	0.416401694863401	5.14600841582369e-06	6.91568883209721e-05	CXCL5	4	73995642	73998779	-	2538	protein_coding	C-X-C motif chemokine ligand 5 [Source:HGNC Symbol;Acc:HGNC:10642]	-
ENSG00000246859	642.116997743391	486.978940553894	361.620071753581	787.639696728201	880.204331517132	784.043736677432	496.905336683622	817.295921640922	-0.71903856673542	5.17819819317908e-06	6.95279555805637e-05	STARD4-AS1	5	111512226	111739726	+	5647	antisense	STARD4 antisense RNA 1 [Source:HGNC Symbol;Acc:HGNC:44117]	-
ENSG00000120519	253.257325196928	240.1386977502	247.183340185992	394.731468383462	419.878652671192	343.086353909603	246.85978771104	385.898824988086	-0.645336948576329	5.27686057329173e-06	7.07901101289825e-05	SLC10A7	4	146253975	146521964	-	6687	protein_coding	solute carrier family 10 member 7 [Source:HGNC Symbol;Acc:HGNC:23088]	-
ENSG00000118689	1921.36561281291	1917.75880947485	1679.01572555966	2404.85361107522	2565.49708879829	2316.63951824854	1839.38004928248	2428.99673937402	-0.401870143788346	5.33998157445404e-06	7.15736630094078e-05	FOXO3	6	108559835	108684774	+	7721	protein_coding	forkhead box O3 [Source:HGNC Symbol;Acc:HGNC:3821]	Fork
ENSG00000180667	305.105281536456	389.806537278231	346.056676260389	526.004751171495	589.37095283204	480.751097798096	346.989498358359	532.04226726721	-0.61883865028974	5.35222437046553e-06	7.16744967282976e-05	YOD1	1	207043849	207052980	-	6521	protein_coding	YOD1 deubiquitinase [Source:HGNC Symbol;Acc:HGNC:25035]	-
ENSG00000172986	1156.60825680487	1154.89959755212	1313.73367839592	1540.63783272067	1846.11783754742	1593.89961283396	1208.41384425097	1660.21842770068	-0.457620512700289	5.38098093705406e-06	7.19961026520731e-05	GXYLT2	3	72888073	72998138	+	3667	protein_coding	glucoside xylosyltransferase 2 [Source:HGNC Symbol;Acc:HGNC:33383]	-
ENSG00000143367	728.862617003756	746.105349288993	740.634526705435	516.888550977882	529.663438002651	547.432458119085	738.534164332728	531.328149033206	0.475511315978983	5.44953702066925e-06	7.28491806301789e-05	TUFT1	1	151540305	151583583	+	3878	protein_coding	tuftelin 1 [Source:HGNC Symbol;Acc:HGNC:12422]	-
ENSG00000103150	457.657922304684	390.923461453814	445.845506187326	296.276506292437	278.314061059575	275.329487776986	431.475629981941	283.306685042999	0.607468382560064	5.55223291799888e-06	7.41567362293148e-05	MLYCD	16	83899126	83927026	+	16161	protein_coding	malonyl-CoA decarboxylase [Source:HGNC Symbol;Acc:HGNC:7150]	-
ENSG00000150593	1265.28954990119	1458.70297331052	1570.98745095986	1940.8390212203	2008.86896667914	1866.00258317605	1431.65999139052	1938.5701903585	-0.437177547128834	5.56732332840226e-06	7.42929455756737e-05	PDCD4	10	110871795	110900006	+	4547	protein_coding	programmed cell death 4 [Source:HGNC Symbol;Acc:HGNC:8763]	-
ENSG00000157020	6085.15533731043	6033.62439649572	6312.3301132682	4971.97558559677	4310.49736090884	5024.76315192999	6143.70328235811	4769.07869947853	0.365553729672367	5.62118041339407e-06	7.49457820525043e-05	SEC13	3	10293131	10321178	-	5446	protein_coding	SEC13 homolog, nuclear pore and COPII coat complex component [Source:HGNC Symbol;Acc:HGNC:10697]	-
ENSG00000235174	1834.61999355255	1973.60501825397	2026.90338952513	1623.59525448255	1282.74854439915	1314.26810181045	1945.04280044388	1406.87063356405	0.46668890030132	5.68667089813707e-06	7.57112035502173e-05	RPL39P3	6	73373108	73373263	-	156	processed_pseudogene	ribosomal protein L39 pseudogene 3 [Source:HGNC Symbol;Acc:HGNC:21383]	-
ENSG00000109586	1242.35679998178	1334.72438982088	1376.90275422123	1621.77201444383	1859.60017960567	1796.09470542018	1317.99464800796	1759.15563315656	-0.416115425715462	5.68856073033043e-06	7.57112035502173e-05	GALNT7	4	173168753	173323967	+	6865	protein_coding	polypeptide N-acetylgalactosaminyltransferase 7 [Source:HGNC Symbol;Acc:HGNC:4129]	-
ENSG00000272047	493.552661308973	541.708225157428	640.845696778497	824.104497502654	778.12374164753	827.063969142586	558.702194414966	809.764069430923	-0.534011377168425	5.70864238422994e-06	7.59119468011522e-05	GTF2H5	6	158168350	158199344	+	7565	protein_coding	general transcription factor IIH subunit 5 [Source:HGNC Symbol;Acc:HGNC:21157]	-
ENSG00000178776	144.576032100608	135.147825245461	114.436731567589	262.546565576067	198.383033142811	245.215325051378	131.386862971219	235.381641256752	-0.843255054626677	5.7265879026629e-06	7.60839579088704e-05	C5orf46	5	147880726	147906538	-	1232	protein_coding	chromosome 5 open reading frame 46 [Source:HGNC Symbol;Acc:HGNC:33768]	-
ENSG00000174373	751.795366923163	727.117638304093	652.747116861526	934.410519845377	1265.41410460997	958.275678161305	710.553374029594	1052.70010087222	-0.567809979831067	5.75370603329188e-06	7.63223538673217e-05	RALGAPA1	14	35538352	35809304	-	14258	protein_coding	Ral GTPase activating protein catalytic alpha subunit 1 [Source:HGNC Symbol;Acc:HGNC:17770]	-
ENSG00000074590	2575.44752355773	2463.93473133461	2397.67839980412	3161.49822714514	3094.19750236821	3164.13809781208	2479.02021823215	3139.94460910848	-0.341043141409463	5.7545828511842e-06	7.63223538673217e-05	NUAK1	12	106063340	106140033	-	7008	protein_coding	NUAK family kinase 1 [Source:HGNC Symbol;Acc:HGNC:14311]	-
ENSG00000110492	4521.74003845695	4739.1092769958	5065.42748610775	3844.30162164679	2741.73055998827	3598.64244571013	4775.42560052017	3394.89154244839	0.492332201446905	5.76932601140898e-06	7.64511211250058e-05	MDK	11	46380756	46383837	+	2196	protein_coding	midkine [Source:HGNC Symbol;Acc:HGNC:6972]	-
ENSG00000213762	597.24857398803	522.720514172528	525.493471358368	397.466328441546	365.949284438195	350.614894591005	548.487519839642	371.343502490249	0.561760299131022	5.78123848369388e-06	7.65421862365957e-05	ZNF134	19	57614233	57624723	+	5138	protein_coding	zinc finger protein 134 [Source:HGNC Symbol;Acc:HGNC:12918]	zf-C2H2
ENSG00000105939	2328.17265486152	2138.90979624015	1987.53715386588	2838.78474029122	2994.04296136407	2673.70744770932	2151.53986832252	2835.51171645487	-0.398659277226302	5.7919265973504e-06	7.66168966092014e-05	ZC3HAV1	7	139043520	139109719	-	8235	protein_coding	zinc finger CCCH-type containing, antiviral 1 [Source:HGNC Symbol;Acc:HGNC:23721]	-
ENSG00000142634	3772.93589978415	3705.95441458215	3500.84849211568	2912.62596185949	2403.7089840993	2931.82884250024	3659.91293549399	2749.38792948635	0.412713490780153	5.89212125261518e-06	7.78744589575406e-05	EFHD2	1	15409895	15430343	+	2531	protein_coding	EF-hand domain family member D2 [Source:HGNC Symbol;Acc:HGNC:28670]	-
ENSG00000197183	1849.57613480433	1752.45403148867	1505.07189357693	2280.87328844208	2360.37288462636	2203.71140802751	1702.36735328998	2281.65252703198	-0.423244284442166	5.91406693521669e-06	7.80965395462615e-05	NOL4L	20	32443059	32585074	-	9448	protein_coding	nucleolar protein 4 like [Source:HGNC Symbol;Acc:HGNC:16106]	-
ENSG00000105879	555.371378483026	537.240528455098	477.887791026251	740.235455721411	780.049790512994	706.607318240154	523.499899321458	742.29752149152	-0.505220734494883	6.06100224571044e-06	7.99673154677313e-05	CBLL1	7	107743697	107761667	+	5481	protein_coding	Cbl proto-oncogene like 1 [Source:HGNC Symbol;Acc:HGNC:21225]	-
ENSG00000204673	4711.18449431292	4486.6844133142	4511.55370532062	3579.02019601263	3191.46297007415	3799.76203248473	4569.80753764925	3523.4150661905	0.375400904143221	6.07734885223055e-06	8.01133851301851e-05	AKT1S1	19	49869033	49878459	-	5737	protein_coding	AKT1 substrate 1 [Source:HGNC Symbol;Acc:HGNC:28426]	-
ENSG00000108799	1001.06438778628	1030.92101406249	873.381135323838	701.947414908234	723.231348981801	657.134050905227	968.455512390868	694.104271598421	0.478998286881303	6.16289808357924e-06	8.11560931939721e-05	EZH1	17	42700275	42745049	-	6988	protein_coding	enhancer of zeste 1 polycomb repressive complex 2 subunit [Source:HGNC Symbol;Acc:HGNC:3526]	-
ENSG00000267904	27.9181303366692	35.7415736186344	21.0563586084363	67.4598814327394	97.2654677059413	72.0588893791329	28.2386875212466	78.9280795059379	-1.49300594495975	6.16713627985274e-06	8.11560931939721e-05	AC024075.1	19	16639967	16640668	-	546	sense_intronic	novel transcript, sense intronic C19orf42	-
ENSG00000071889	1224.40943047963	1081.18260196369	1254.22657798077	894.299238993478	691.451542701642	890.518812028688	1186.6062034747	825.423197907936	0.524545812084368	6.19033414689092e-06	8.13886472855987e-05	FAM3A	X	154506159	154516242	-	5098	protein_coding	family with sequence similarity 3 member A [Source:HGNC Symbol;Acc:HGNC:13749]	-
ENSG00000154553	997.076083452471	902.474733870519	942.958668116932	1294.50042749311	1199.92844318419	1325.02315992674	947.503161813307	1273.15067686801	-0.425574086105501	6.19552721336442e-06	8.13886472855987e-05	PDLIM3	4	185500660	185535612	-	9117	protein_coding	PDZ and LIM domain 3 [Source:HGNC Symbol;Acc:HGNC:20767]	-
ENSG00000135045	603.231030488745	608.723675692367	719.578168096998	443.047329409613	397.729090718354	471.071545493436	643.844291426037	437.282655207134	0.56003056395121	6.2438925013937e-06	8.1953112814317e-05	C9orf40	9	74946581	74952886	-	2327	protein_coding	chromosome 9 open reading frame 40 [Source:HGNC Symbol;Acc:HGNC:23433]	-
ENSG00000213853	566.339215401003	622.126765799355	553.87378078713	353.708567512201	442.991239056762	371.049505011953	580.779920662496	389.249770526972	0.57635980728375	6.26543492214268e-06	8.21648486421923e-05	EMP2	16	10528422	10580698	-	8718	protein_coding	epithelial membrane protein 2 [Source:HGNC Symbol;Acc:HGNC:3334]	-
ENSG00000154358	387.862596463011	309.387996636304	299.366489780812	473.130790048537	559.517195417345	506.563237277188	332.205694293376	513.070407581024	-0.626911562995103	6.28382946342159e-06	8.22719575091787e-05	OBSCN	1	228208130	228378874	+	32290	protein_coding	obscurin, cytoskeletal calmodulin and titin-interacting RhoGEF [Source:HGNC Symbol;Acc:HGNC:15719]	-
ENSG00000120868	1113.73398521641	1040.97333164273	1022.60663328797	1428.50857033923	1677.5885618193	1311.04158437557	1059.10465004904	1472.37957217803	-0.475795015920752	6.28443768672773e-06	8.22719575091787e-05	APAF1	12	98645141	98735433	+	7908	protein_coding	apoptotic peptidase activating factor 1 [Source:HGNC Symbol;Acc:HGNC:576]	-
ENSG00000145386	1738.90068954111	1720.06323039678	1467.53664562276	1162.31552468571	1215.3368341079	1266.94584609879	1642.16685518688	1214.86606829747	0.43457294145451	6.29671400337998e-06	8.23616699873629e-05	CCNA2	4	121816444	121823933	-	2798	protein_coding	cyclin A2 [Source:HGNC Symbol;Acc:HGNC:1578]	-
ENSG00000164615	1205.46498489404	1231.9673656673	1440.07183004654	952.642920232604	895.612722440846	977.634782770625	1292.50139353596	941.963475148025	0.457434730201245	6.34884113940917e-06	8.29720323090084e-05	CAMLG	5	134738501	134752160	+	2221	protein_coding	calcium modulating ligand [Source:HGNC Symbol;Acc:HGNC:1471]	-
ENSG00000133104	4808.89795049127	5183.64509887757	5958.94948618748	6834.41528515199	7078.22958058088	6959.59810705029	5317.16417851877	6957.41432426105	-0.387664297599006	6.53007749584174e-06	8.52672027960899e-05	SPART	13	36301638	36370180	-	6504	protein_coding	spartin [Source:HGNC Symbol;Acc:HGNC:18514]	-
ENSG00000038382	6538.8249552813	5860.50114928046	4710.21587132196	7932.91740848241	8698.99970086899	7299.457943525	5703.18065862791	7977.12501762547	-0.484346657310814	6.56129519300208e-06	8.56012274922076e-05	TRIO	5	14143702	14532128	+	17500	protein_coding	trio Rho guanine nucleotide exchange factor [Source:HGNC Symbol;Acc:HGNC:12303]	-
ENSG00000167549	232.318727444426	263.594105437429	334.155256177359	171.384563639933	135.786445015225	162.401377555956	276.689363019738	156.524128737038	0.823520026455478	6.57326516621452e-06	8.5683780956338e-05	CORO6	17	29614756	29622907	-	4321	protein_coding	coronin 6 [Source:HGNC Symbol;Acc:HGNC:21356]	-
ENSG00000173744	2441.8393283751	2356.71001047871	2437.96012931591	3030.22494435711	3229.0209229507	2953.33895873282	2412.16982272324	3070.86160868021	-0.348279014079864	6.62471885671516e-06	8.62804292950913e-05	AGFG1	2	227472152	227561214	+	9321	protein_coding	ArfGAP with FG repeats 1 [Source:HGNC Symbol;Acc:HGNC:5175]	-
ENSG00000141447	1219.42405006237	1118.04109975791	1202.95892223849	887.917898857949	903.316917902702	856.102626056565	1180.14135735292	882.445814272405	0.419589763773905	6.66718197398776e-06	8.67590620882417e-05	OSBPL1A	18	24162044	24397880	-	8030	protein_coding	oxysterol binding protein like 1A [Source:HGNC Symbol;Acc:HGNC:16398]	-
ENSG00000163947	1164.58486547249	1199.57656457542	1259.71954109602	915.266499438789	933.170675317397	861.480155114709	1207.96032371464	903.305776623632	0.41908343279221	6.72006894236929e-06	8.73114710257572e-05	ARHGEF3	3	56727418	57079329	-	6594	protein_coding	Rho guanine nucleotide exchange factor 3 [Source:HGNC Symbol;Acc:HGNC:683]	-
ENSG00000182903	349.973705291817	400.975779034055	400.986307412831	217.877184627361	285.055232088699	193.591046093193	383.978597246234	232.174487603084	0.724093678894516	6.72113193922759e-06	8.73114710257572e-05	ZNF721	4	425815	499156	-	6390	protein_coding	zinc finger protein 721 [Source:HGNC Symbol;Acc:HGNC:29425]	zf-C2H2
ENSG00000116977	1252.3275608163	1201.81041292658	1227.67725625709	1572.54453339832	1803.74476250721	1543.3508396874	1227.27174333333	1639.88004519764	-0.418195155588912	6.78953467689124e-06	8.81246782933935e-05	LGALS8	1	236518000	236552981	+	9710	protein_coding	galectin 8 [Source:HGNC Symbol;Acc:HGNC:6569]	-
ENSG00000088280	1600.30711394122	1539.12151395244	1475.77609029563	1166.87362478252	1098.81087774732	1225.00111944526	1538.40157272976	1163.5618739917	0.403098770907368	7.0105621053491e-06	9.09157951595486e-05	ASAP3	1	23428563	23484568	-	4988	protein_coding	ArfGAP with SH3 domain, ankyrin repeat and PH domain 3 [Source:HGNC Symbol;Acc:HGNC:14987]	-
ENSG00000170144	7339.47705029364	7245.48712700254	6924.79550061793	9085.20511295515	8604.62330646124	8950.35936437529	7169.91989263804	8880.06259459723	-0.308697399628251	7.02898920720589e-06	9.10769881404681e-05	HNRNPA3	2	177212563	177223958	+	6033	protein_coding	heterogeneous nuclear ribonucleoprotein A3 [Source:HGNC Symbol;Acc:HGNC:24941]	-
ENSG00000168374	11978.872066598	12118.6273050682	13536.4921036669	15948.7922387267	15341.942237855	16032.5651339513	12544.6638251111	15774.433203511	-0.330401497917061	7.2569767378046e-06	9.38864178732697e-05	ARF4	3	57571363	57598220	-	2595	protein_coding	ADP ribosylation factor 4 [Source:HGNC Symbol;Acc:HGNC:655]	-
ENSG00000214814	11.9649130014296	8.9353934046586	4.57746926270355	37.3764207938151	44.2991239056762	37.6427034070097	8.49259188959727	39.7727493688337	-2.23927622311195	7.25817559483858e-06	9.38864178732697e-05	FER1L6	8	123851987	124120061	+	6051	protein_coding	fer-1 like family member 6 [Source:HGNC Symbol;Acc:HGNC:28065]	-
ENSG00000183044	107.684217012867	97.1724032756623	122.676176240455	189.616964027159	196.456984277347	204.346104209481	109.177598842995	196.806684171329	-0.845794141060442	7.33752131042273e-06	9.48319988255996e-05	ABAT	16	8674565	8784575	+	9744	protein_coding	4-aminobutyrate aminotransferase [Source:HGNC Symbol;Acc:HGNC:23]	-
ENSG00000052795	780.710573343284	805.302330594856	645.423166041201	480.423750203428	535.441584599043	521.620318639992	743.812023326447	512.495217814154	0.536528049892754	7.38140840847283e-06	9.52579354535209e-05	FNIP2	4	158769138	158908049	+	10868	protein_coding	folliculin interacting protein 2 [Source:HGNC Symbol;Acc:HGNC:29280]	-
ENSG00000019144	4357.2224846873	3680.26515854376	3454.1583056361	5172.53198985626	4833.41962788237	5323.75376756281	3830.54864962239	5109.90179510048	-0.415750337410192	7.38302318114013e-06	9.52579354535209e-05	PHLDB1	11	118606440	118658038	+	21722	protein_coding	pleckstrin homology like domain family B member 1 [Source:HGNC Symbol;Acc:HGNC:23697]	-
ENSG00000131089	414.783650716228	387.572688927067	319.507354536708	218.788804646722	213.791424066524	261.347912225811	373.954564726667	231.309380313019	0.693744489378414	7.5713675836173e-06	9.76050832978034e-05	ARHGEF9	X	63634967	63809274	-	13771	protein_coding	Cdc42 guanine nucleotide exchange factor 9 [Source:HGNC Symbol;Acc:HGNC:14561]	-
ENSG00000134352	21332.4428054656	21893.9476897647	20689.2455735675	26268.3308578971	32156.3488333573	25662.644171276	21305.2120229326	28029.1079541768	-0.395761211215075	7.68555995005736e-06	9.8993141137889e-05	IL6ST	5	55935095	55994993	-	9292	protein_coding	interleukin 6 signal transducer [Source:HGNC Symbol;Acc:HGNC:6021]	-
ENSG00000182504	616.193019573627	581.917495478391	524.577977505827	764.849196244167	934.133699750129	784.043736677432	574.229497519282	827.675544223909	-0.528263137616648	7.69746541936757e-06	9.90624659817931e-05	CEP97	3	101723925	101770562	+	9550	protein_coding	centrosomal protein 97 [Source:HGNC Symbol;Acc:HGNC:26244]	-
ENSG00000198862	1057.89772454307	1071.13028438345	1060.14188124214	1322.76064809331	1644.84573110641	1394.93103768262	1063.05663005622	1454.17913896078	-0.452048353074003	7.75433232973783e-06	9.97098143602021e-05	LTN1	21	28928144	28992956	-	8876	protein_coding	listerin E3 ubiquitin protein ligase 1 [Source:HGNC Symbol;Acc:HGNC:13082]	-
ENSG00000135119	108.681293096319	93.8216307489153	86.0564221388268	173.207803678655	204.161179739204	163.476883367585	96.1864486613538	180.281955595148	-0.908095803547092	7.78685210394477e-06	0.000100017491882875	RNFT2	12	116738178	116853631	+	6487	protein_coding	ring finger protein, transmembrane 2 [Source:HGNC Symbol;Acc:HGNC:25905]	-
ENSG00000185565	400.824585547893	476.926622973653	495.282174224524	306.304326505411	302.389671877877	296.839604009563	457.67779424869	301.84453413095	0.600376901279287	7.79143243101808e-06	0.000100017491882875	LSAMP	3	115802363	117139389	-	10330	protein_coding	limbic system associated membrane protein [Source:HGNC Symbol;Acc:HGNC:6705]	-
ENSG00000085788	1100.77199613153	1147.08112832305	997.888299269374	769.407296340974	850.350574102437	729.19294028436	1081.91380790798	782.983603575924	0.465224732111657	7.86276628057156e-06	0.000100847946568209	DDHD2	8	38225218	38275558	+	10686	protein_coding	DDHD domain containing 2 [Source:HGNC Symbol;Acc:HGNC:29106]	-
ENSG00000075702	334.020487956578	293.751058178151	273.732661909672	192.351824085243	182.011617786365	180.684976353647	300.501402681467	185.016139408419	0.698608053529957	7.88369005548975e-06	0.000101030984964276	WDR62	19	36054881	36105106	+	9812	protein_coding	WD repeat domain 62 [Source:HGNC Symbol;Acc:HGNC:24502]	-
ENSG00000203485	5013.29854759902	4713.42002095741	4623.24395533059	3907.20340298272	3408.14346743887	3847.0842881964	4783.32084129567	3720.810386206	0.36240722847102	7.96185999424256e-06	0.000101946716587325	INF2	14	104689606	104722535	+	9488	protein_coding	inverted formin, FH2 and WH2 domain containing [Source:HGNC Symbol;Acc:HGNC:23791]	-
ENSG00000113269	1772.80127637849	1699.9585952363	1858.45252065764	1353.7557287516	1340.53001036307	1408.91261323379	1777.07079742414	1367.73278411615	0.378448301256913	7.97727902739436e-06	0.00010205809545915	RNF130	5	179911651	180072118	-	12822	protein_coding	ring finger protein 130 [Source:HGNC Symbol;Acc:HGNC:18280]	-
ENSG00000185112	1008.04392037045	868.967008603049	1010.70521320494	1496.88007179133	1145.99907495119	1515.38768858505	962.572047392814	1386.08894510919	-0.525058661181608	8.00378571404312e-06	0.000102311018395167	FAM43A	3	194686544	194689037	+	2494	protein_coding	family with sequence similarity 43 member A [Source:HGNC Symbol;Acc:HGNC:26888]	-
ENSG00000177694	119.649130014296	98.2893274512446	103.4508053371	171.384563639933	223.421668393845	195.742057716451	107.129754267547	196.849429916743	-0.876141998215476	8.02047705682279e-06	0.000102438153561742	NAALADL2	3	174438573	175810552	+	13592	protein_coding	N-acetylated alpha-linked acidic dipeptidase like 2 [Source:HGNC Symbol;Acc:HGNC:23219]	-
ENSG00000006459	212.377205775376	211.098669185059	216.056549199608	327.271586950722	349.577869081749	320.500731865397	213.177474720014	332.450062632623	-0.641084658355645	8.08521694017274e-06	0.000103178239036524	KDM7A	7	140084746	140177035	-	9430	protein_coding	lysine demethylase 7A [Source:HGNC Symbol;Acc:HGNC:22224]	-
ENSG00000211460	1732.91823304039	1731.2324721526	2049.79073583865	2425.82087152054	2533.71728251813	2353.20671584392	1837.98048034388	2437.5816232942	-0.406743003145562	8.1384735784551e-06	0.000103770663108664	TSN	2	121737103	121767853	+	4407	protein_coding	translin [Source:HGNC Symbol;Acc:HGNC:12379]	-
ENSG00000151553	1448.75154925644	1513.43225791405	1514.22683210234	1964.5411417237	2242.88390383304	1806.84976353647	1492.13687975761	2004.75826969774	-0.426440616710658	8.192540540317e-06	0.000104372416648703	FAM160B1	10	114821744	114899832	+	6216	protein_coding	family with sequence similarity 160 member B1 [Source:HGNC Symbol;Acc:HGNC:29320]	-
ENSG00000008394	2538.55570846999	2784.49196972674	2990.00292239796	3589.04801622561	3736.53479900052	3459.90219601001	2771.0168668649	3595.16167041205	-0.375551084368058	8.21809648479127e-06	0.000104582802522905	MGST1	12	16347142	16609259	+	7440	protein_coding	microsomal glutathione S-transferase 1 [Source:HGNC Symbol;Acc:HGNC:7061]	-
ENSG00000004139	398.830433380988	317.20646586538	303.028465190975	464.926209874285	567.221390879202	547.432458119085	339.688454812448	526.526686290857	-0.631717485028566	8.22282801345636e-06	0.000104582802522905	SARM1	17	28364356	28404049	+	11137	protein_coding	sterile alpha and TIR motif containing 1 [Source:HGNC Symbol;Acc:HGNC:17074]	-
[truncated: 27,209 more rows]
